# Supplementary material for: Effects of mesophyll conductance on vegetation responses to elevated CO2 concentrations in a land surface model
Source: Glob Chang Biol. 2019 Mar 23;25(5):1820–38. doi: 10.1111/gcb.14604 (PMC6487956; doi:10.1111/gcb.14604)
Supplement: Supplementary file 3 [file GCB-25-1820-s003.xlsx]

## Sheet: Information
Appendix S3: Mesophyll conductance dataset.
This dataset is associated with:
Knauer, J, Zaehle, S, De Kauwe, MG, Bahar, NHA, Evans, JR, Medlyn, BE, Reichstein, M, Werner, C (2019): Effects of mesophyll conductance on vegetation responses to elevated CO2 concentrations in a land surface model, Global Change Biology
The dataset contains measurements of mesophyll conductance to CO2 transfer (gm) across plant types from published studies (published online until 31.12.2017 with the exception of Bahar et al. 2018).
Measurements represent fully expanded and sun-adapted leaves of unstressed plants and are shown in Figure 1.
Measurements have been standardized to 25°C and to 1 bar (if applicable), but not to high light or Ci, i.e. values in column 'gm_standardized' correspond to the Exp model version.
Variable	Description
Dataset	Dataset
Species	Species name
Family	Family name
PFT_JSBACH	Plant functional type (PFT) the species was assigned to in the JSBACH model. See PFT abbreviations below.
gm_original	Mesophyll conductance (gm) as reported in the study
Unit_original	Unit of gm as reported in the study (note that units of μmol m-2 s-1 Pa-1 were converted to mol m-2 s-1 bar-1)
gm_standardized	Mesophyll conductance (gm) standardized to 25°C and to 1 bar (if applicable)
Unit_standardized	Unit of standardized gm
PPFD	Photosynthetic photon flux density (umol m-2 s-1)
Temperature	Leaf, block, or cuvette temperature (°C)
Ca	CO2 concentration
VPD	Vapor pressure deficit (kPa)
rH	Relative humidity
Growth_environment	Growth environment of the measured plants
Reference	Full reference of the dataset
Plant functional type (PFT)	Description
C3C	C3 crops
C4C	C4 crops
C3G	C3 herbs and grasses
C4G	C4 herbs and grasses
DNF	Deciduous needle-leaf trees
DSH	Deciduous shrubs
EBF	Evergreen broadleaf trees/shrubs
ENF	Evergreen needle-leaf trees
RSH	Raingreen shrubs
TDF	Tropical deciduous trees
TRF	Tropical evergreen trees

## Sheet: Data
Dataset	Species	Family	PFT_JSBACH	gm_original	Unit_original	gm_standardized	Unit_standardized	PPFD	Temperature	Ca	VPD	rH	Growth_conditions	Reference
Adachi et al. 2013	Oryza sativa	Poaceae	C3C	0.31	mol m-2 s-1	0.224	mol m-2 s-1	2000	30	370	1.45		field, potted (12l)	Adachi, S., Nakae, T., Uchida, M., Soda, K., Takai, T., Oi, T., Yamamoto, T., Ookawa, T., Miyake, H., Yano, M. and others The mesophyll anatomy enhancing CO$_2$ diffusion is a key trait for improving rice photosynthesis, Journal of Experimental Botany (64:4), 2013, pp. 1061--1072.
Antonielli et al. 2002	Phragmites australis	Poaceae	C3G	0.27	mol m-2 s-1	0.27	mol m-2 s-1	1500	25	350		40	field, potted (20l)	Antonielli, M., Pasqualini, S., Batini, P., Ederli, L., Massacci, A. and Loreto, F. Physiological and anatomical characterisation of Phragmites australis leaves, Aquatic Botany (72:1), 2002, pp. 55--66.
Aranda et al. 2012	Fagus sylvatica	Fagaceae	DBF	0.086	mol m-2 s-1	0.082	mol m-2 s-1	1200	25.8	400			field	Aranda, I., Rodriguez-Calcerrada, J., Robson, T. M., Cano, F., Alté, L. and Sánchez-Gómez, D. Stomatal and non-stomatal limitations on leaf carbon assimilation in beech (Fagus sylvatica L.) seedlings under natural conditions, Forest Systems (21:3), 2012, pp. 405--417.
Aranjuelo et al. 2013	Medicago sativa	Fabaceae	C3C	0.2	mol m-2 s-1	0.2	mol m-2 s-1	400	25	380			controlled-environment chambers, potted (7l)	Aranjuelo, I., Tcherkez, G., Molero, G., Gilard, F., Avice, J.-C. and Nogués, S. Concerted changes in N and C primary metabolism in alfalfa (Medicago sativa) under water restriction, Journal of Experimental Botany (64:4), 2013, pp. 1--17.
Bahar et al. 2018	Litsea leefeana	Lauraceae	TRF	0.21	mol m-2 s-1 bar-1	0.198	mol m-2 s-1	1500	25.2	389			glasshouse, potted	Bahar, N. H., Hayes, L., Scafaro, A. P., Atkin, O. K. and Evans, J. R. Mesophyll conductance does not contribute to greater photosynthetic rate per unit nitrogen in temperate compared with tropical evergreen wet-forest tree leaves, New Phytologist (218:2), 2018, pp. 492--505.
Bahar et al. 2018	Polyscias elegans	Araliaceae	TRF	0.24	mol m-2 s-1 bar-1	0.239	mol m-2 s-1	1500	24.4	383			glasshouse, potted	Bahar, N. H., Hayes, L., Scafaro, A. P., Atkin, O. K. and Evans, J. R. Mesophyll conductance does not contribute to greater photosynthetic rate per unit nitrogen in temperate compared with tropical evergreen wet-forest tree leaves, New Phytologist (218:2), 2018, pp. 492--505.
Bahar et al. 2018	Flindersia bourjotiana	Rutaceae	TRF	0.22	mol m-2 s-1 bar-1	0.206	mol m-2 s-1	1500	25.3	387			glasshouse, potted	Bahar, N. H., Hayes, L., Scafaro, A. P., Atkin, O. K. and Evans, J. R. Mesophyll conductance does not contribute to greater photosynthetic rate per unit nitrogen in temperate compared with tropical evergreen wet-forest tree leaves, New Phytologist (218:2), 2018, pp. 492--505.
Bahar et al. 2018	Doryphora aromatica	Atherospermataceae	TRF	0.16	mol m-2 s-1 bar-1	0.153	mol m-2 s-1	1500	25	390			glasshouse, potted	Bahar, N. H., Hayes, L., Scafaro, A. P., Atkin, O. K. and Evans, J. R. Mesophyll conductance does not contribute to greater photosynthetic rate per unit nitrogen in temperate compared with tropical evergreen wet-forest tree leaves, New Phytologist (218:2), 2018, pp. 492--505.
Bahar et al. 2018	Castanospermum australe	Fabaceae	TRF	0.12	mol m-2 s-1 bar-1	0.112	mol m-2 s-1	1500	25.4	393			glasshouse, potted	Bahar, N. H., Hayes, L., Scafaro, A. P., Atkin, O. K. and Evans, J. R. Mesophyll conductance does not contribute to greater photosynthetic rate per unit nitrogen in temperate compared with tropical evergreen wet-forest tree leaves, New Phytologist (218:2), 2018, pp. 492--505.
Bahar et al. 2018	Syzygium sayeri	Myrtaceae	TRF	0.15	mol m-2 s-1 bar-1	0.146	mol m-2 s-1	1500	24.7	389			glasshouse, potted	Bahar, N. H., Hayes, L., Scafaro, A. P., Atkin, O. K. and Evans, J. R. Mesophyll conductance does not contribute to greater photosynthetic rate per unit nitrogen in temperate compared with tropical evergreen wet-forest tree leaves, New Phytologist (218:2), 2018, pp. 492--505.
Bahar et al. 2018	Pomaderris apetala	Rhamnaceae	EBF	0.33	mol m-2 s-1 bar-1	0.331	mol m-2 s-1	1500	24.3	376			glasshouse, potted	Bahar, N. H., Hayes, L., Scafaro, A. P., Atkin, O. K. and Evans, J. R. Mesophyll conductance does not contribute to greater photosynthetic rate per unit nitrogen in temperate compared with tropical evergreen wet-forest tree leaves, New Phytologist (218:2), 2018, pp. 492--505.
Bahar et al. 2018	Eucalyptus obliqua	Myrtaceae	EBF	0.41	mol m-2 s-1 bar-1	0.408	mol m-2 s-1	1500	24.4	368			glasshouse, potted	Bahar, N. H., Hayes, L., Scafaro, A. P., Atkin, O. K. and Evans, J. R. Mesophyll conductance does not contribute to greater photosynthetic rate per unit nitrogen in temperate compared with tropical evergreen wet-forest tree leaves, New Phytologist (218:2), 2018, pp. 492--505.
Bahar et al. 2018	Eucryphia lucida	Cunoniaceae	EBF	0.21	mol m-2 s-1 bar-1	0.194	mol m-2 s-1	1500	25.5	391			glasshouse, potted	Bahar, N. H., Hayes, L., Scafaro, A. P., Atkin, O. K. and Evans, J. R. Mesophyll conductance does not contribute to greater photosynthetic rate per unit nitrogen in temperate compared with tropical evergreen wet-forest tree leaves, New Phytologist (218:2), 2018, pp. 492--505.
Bahar et al. 2018	Atherosperma moschatum	Atherospermataceae	EBF	0.12	mol m-2 s-1 bar-1	0.117	mol m-2 s-1	1500	24.7	392			glasshouse, potted	Bahar, N. H., Hayes, L., Scafaro, A. P., Atkin, O. K. and Evans, J. R. (2018). Mesophyll conductance does not contribute to greater photosynthetic rate per unit nitrogen in temperate compared with tropical evergreen wet-forest tree leaves, New Phytologist (218:2), 2018, pp. 492--505.
Bahar et al. 2018	Phyllocladus aspleniifolius	Podocarpaceae	EBF	0.12	mol m-2 s-1 bar-1	0.12	mol m-2 s-1	1500	24.3	392			glasshouse, potted	Bahar, N. H., Hayes, L., Scafaro, A. P., Atkin, O. K. and Evans, J. R. Mesophyll conductance does not contribute to greater photosynthetic rate per unit nitrogen in temperate compared with tropical evergreen wet-forest tree leaves, New Phytologist (218:2), 2018, pp. 492--505.
Barbour & Kaiser 2016	Triticum aestivum	Poaceae	C3C	0.697	mol m-2 s-1 bar-1	0.697	mol m-2 s-1	1250	25	400	1.2		controlled environment room, potted (6l)	Barbour, M. M. and Kaiser, B. N. The response of mesophyll conductance to nitrogen and water availability differs between wheat genotypes, Plant Science (251), 2016, pp. 119--127.
Barbour et al. 2010	Hordeum vulgare	Poaceae	C3C	0.418	mol m-2 s-1	0.391	mol m-2 s-1	650	26	400	0.7	60-70	controlled-environment growth cabinet, potted (5l)	Barbour, M. M., Evans, J. R., Simonin, K. A. and Caemmerer, S. Online CO$_2$ and H$_2$O oxygen isotope fractionation allows estimation of mesophyll conductance in C4 plants, and reveals that mesophyll conductance decreases as leaves age in both C4 and C3 plants, New Phytologist (210), 2016, pp. 875-889.
Barbour et al. 2010	Hordeum bulbosum	Poaceae	C3G	0.103	mol m-2 s-1	0.097	mol m-2 s-1	650	26	400	0.7	60-70	controlled-environment growth cabinet, potted (5l)	Barbour, M. M., Evans, J. R., Simonin, K. A. and Caemmerer, S. Online CO$_2$ and H$_2$O oxygen isotope fractionation allows estimation of mesophyll conductance in C4 plants, and reveals that mesophyll conductance decreases as leaves age in both C4 and C3 plants, New Phytologist (210), 2016, pp. 875-889.
Barbour et al. 2016	Zea mays	Poaceae	C4C	1.78	mol m-2 s-1 bar-1	1.118	mol m-2 s-1	2000	32.45	379.6	2.15		controlled environment growth cabinet, potted (5l)	Barbour, M. M., Evans, J. R., Simonin, K. A. and Caemmerer, S. Online CO$_2$ and H$_2$O oxygen isotope fractionation allows estimation of mesophyll conductance in C4 plants, and reveals that mesophyll conductance decreases as leaves age in both C4 and C3 plants, New Phytologist (210), 2016, pp. 875-889.
Barbour et al. 2016	Flaveria bidentis	Asteraceae	C4G	0.72	mol m-2 s-1 bar-1	0.452	mol m-2 s-1	2500	32.45	400.7	2.15		controlled environment growth cabinet, potted (5l)	Barbour, M. M., Evans, J. R., Simonin, K. A. and Caemmerer, S. Online CO$_2$ and H$_2$O oxygen isotope fractionation allows estimation of mesophyll conductance in C4 plants, and reveals that mesophyll conductance decreases as leaves age in both C4 and C3 plants, New Phytologist (210), 2016, pp. 875-889.
Barbour et al. 2016	Setaria viridis	Poaceae	C4G	0.66	mol m-2 s-1 bar-1	0.415	mol m-2 s-1	2500	32.45	400.6	2.15		controlled environment growth cabinet, potted (2l)	Barbour, M. M., Evans, J. R., Simonin, K. A. and Caemmerer, S. Online CO$_2$ and H$_2$O oxygen isotope fractionation allows estimation of mesophyll conductance in C4 plants, and reveals that mesophyll conductance decreases as leaves age in both C4 and C3 plants, New Phytologist (210), 2016, pp. 875-889.
Barbour et al. 2016	Nicotiana tabacum	Solanaceae	C3C	0.53	mol m-2 s-1 bar-1	0.333	mol m-2 s-1	2000	32.45	400.3	2.15		controlled environment growth cabinet, potted (5l)	Barbour, M. M., Evans, J. R., Simonin, K. A. and Caemmerer, S. Online CO$_2$ and H$_2$O oxygen isotope fractionation allows estimation of mesophyll conductance in C4 plants, and reveals that mesophyll conductance decreases as leaves age in both C4 and C3 plants, New Phytologist (210), 2016, pp. 875-889.
Barbour et al. 2016	Gossypium hirsutum	Malvaceae	C3C	1	mol m-2 s-1 bar-1	0.628	mol m-2 s-1	2000	32.45	379.3	2.15		controlled environment growth cabinet, potted (5l)	Barbour, M. M., Evans, J. R., Simonin, K. A. and Caemmerer, S. Online CO$_2$ and H$_2$O oxygen isotope fractionation allows estimation of mesophyll conductance in C4 plants, and reveals that mesophyll conductance decreases as leaves age in both C4 and C3 plants, New Phytologist (210), 2016, pp. 875-889.
Barbour et al. 2016	Triticum aestivum	Poaceae	C3C	0.86	mol m-2 s-1 bar-1	0.54	mol m-2 s-1	2000	32.45	379.5	2.15		controlled environment growth cabinet, potted (5l)	Barbour, M. M., Evans, J. R., Simonin, K. A. and Caemmerer, S. Online CO$_2$ and H$_2$O oxygen isotope fractionation allows estimation of mesophyll conductance in C4 plants, and reveals that mesophyll conductance decreases as leaves age in both C4 and C3 plants, New Phytologist (210), 2016, pp. 875-889.
Battie-Laclau et al. 2014	Eucalyptus grandis	Myrtaceae	EBF	0.238	mol m-2 s-1	0.238	mol m-2 s-1	1600	25	50-1600			field	Battie-Laclau, P., Laclau, J.-P., Beri, C., Mietton, L., Muniz, M. R. A., Arenque, B. C., de Cassia Piccolo, M., Jordan-Meille, L., Bouillet, J.-P. and Nouvellon, Y. Photosynthetic and anatomical responses of Eucalyptus grandis leaves to potassium and sodium supply in a field experiment, Plant, Cell & Environment (37:1), 2014, pp. 70--81.
Benomar et al. 2015	Picea glauca	Pinaceae	ENF	0.043	mol m-2 s-1	0.043	mol m-2 s-1	1000	25	20-1400	1.2	60	field, greenhouse, potted (1.92l)	Benomar, L., Lamhamedi, M. S., Villeneuve, I., Rainville, A., Beaulieu, J., Bousquet, J. and Margolis, H. A. Fine-scale geographic variation in photosynthetic-related traits of Picea glauca seedlings indicates local adaptation to climate, Tree Physiology (35), 2015, pp. 864--878.
Benomar et al. 2016	Picea glauca	Pinaceae	ENF	0.152	mol m-2 s-1	0.152	mol m-2 s-1	1000	25	50-1500	1.2	60	field	Benomar, L., Lamhamedi, M. S., Rainville, A., Beaulieu, J., Bousquet, J. and Margolis, H. A. (2016). Genetic adaptation vs. ecophysiological plasticity of photosynthetic-related traits in young Picea glauca trees along a regional climatic gradient. Frontiers in Plant Science (7:48), 1-15.
Bernacchi et al. 2005	Glycine max	Fabaceae	C3C	0.332	mol m-2 s-1 bar-1	0.332	mol m-2 s-1		25	370	1.7		field	Bernacchi, C. J., Morgan, P. B., Ort, D. R. and Long, S. P. The growth of soybean under free air [CO$_2$] enrichment (FACE) stimulates photosynthesis while decreasing in vivo Rubisco capacity, Planta (220:3), 2005, pp. 434--446.
Black et al. 2005	Picea sitchensis	Pinaceae	ENF	0.042	mol m-2 s-1 bar-1	0.085	mol m-2 s-1		15	350			field	Black, K., Davis, P., Mc Grath, J., Doherty, P. and Osborne, B. Interactive effects of irradiance and water availability on the photosynthetic performance of Picea sitchensis seedlings: implications for seedling establishment under different management practices, Annals of Forest Science (62:5), 2005, pp. 413--422.
Boegelein et al. 2012	Fagus sylvatica	Fagaceae	DBF	0.224	mol m-2 s-1	0.256	mol m-2 s-1	2000	23	50-1500			natural	Bögelein, R., Hassdenteufel, M., Thomas, F. M. and Werner, W. Comparison of leaf gas exchange and stable isotope signature of water-soluble compounds along canopy gradients of co-occurring Douglas-fir and European beech, Plant, Cell & Environment (35:7), 2012, pp. 1245--1257.
Boegelein et al. 2012	Pseudotsuga menziesii	Pinaceae	ENF	0.136	mol m-2 s-1	0.156	mol m-2 s-1	2000	23	50-1500			natural	Bögelein, R., Hassdenteufel, M., Thomas, F. M. and Werner, W. Comparison of leaf gas exchange and stable isotope signature of water-soluble compounds along canopy gradients of co-occurring Douglas-fir and European beech, Plant, Cell & Environment (35:7), 2012, pp. 1245--1257.
Bown et al. 2009	Pinus radiata	Pinaceae	ENF	0.202	mol m-2 s-1	0.284	mol m-2 s-1	1500	20	360			greenhouse, potted (42l)	Bown, H. E., Watt, M. S., Mason, E. G., Clinton, P. W., Whitehead, D. and others The influence of nitrogen and phosphorus supply and genotype on mesophyll conductance limitations to photosynthesis in Pinus radiata, Tree Physiology (29:9), 2009, pp. 1143.
Brilli et al. 2013	Eucalyptus citriodora	Myrtaceae	EBF	0.115	mol m-2 s-1	0.083	mol m-2 s-1	1000	30	380		45-50	greenhouse, potted (10l)	Brilli, F., Tsonev, T., Mahmood, T., Velikova, V., Loreto, F. and Centritto, M. Ultradian variation of isoprene emission, photosynthesis, mesophyll conductance, and optimum temperature sensitivity for isoprene emission in water-stressed Eucalyptus citriodora saplings, Journal of Experimental Botany (64:2), 2013, pp. 519-528.
Brito et al. 2014	Quillaja saponaria	Quillajaceae	EBF	0.097	mol m-2 s-1 bar-1	0.097	mol m-2 s-1	2000	25	369			potted (2l)	Brito, C. E., Bown, H. E., Fuentes, J.-P., Franck, N. and Perez-Quezada, J. F. Mesophyll conductance constrains photosynthesis in three common sclerophyllous species in Central Chile, Revista Chilena de Historia Natural (87:1), 2014, pp. 8.
Brito et al. 2014	Cryptocarya alba	Lauraceae	EBF	0.065	mol m-2 s-1 bar-1	0.065	mol m-2 s-1	2000	25	369			potted (2l)	Brito, C. E., Bown, H. E., Fuentes, J.-P., Franck, N. and Perez-Quezada, J. F. Mesophyll conductance constrains photosynthesis in three common sclerophyllous species in Central Chile, Revista Chilena de Historia Natural (87:1), 2014, pp. 8.
Brito et al. 2014	Lithraea caustica	Anacardiaceae	EBF	0.06	mol m-2 s-1 bar-1	0.06	mol m-2 s-1	2000	25	368			potted (2l)	Brito, C. E., Bown, H. E., Fuentes, J.-P., Franck, N. and Perez-Quezada, J. F. Mesophyll conductance constrains photosynthesis in three common sclerophyllous species in Central Chile, Revista Chilena de Historia Natural (87:1), 2014, pp. 8.
Bunce 2008	Arabidopsis thaliana	Brassicaceae	C3G	0.36	mol m-2 s-1	0.36	mol m-2 s-1	1500	25	375	1.25		controlled environment chamber, potted	Bunce, J. Acclimation of photosynthesis to temperature in Arabidopsis thaliana and Brassica oleracea, Photosynthetica (46:4), 2008, pp. 517--524.
Bunce 2008	Brassica oleracea	Brassicaceae	C3C	0.608	mol m-2 s-1	0.608	mol m-2 s-1	1500	25	375	1.25		controlled environment chamber, potted	Bunce, J. Acclimation of photosynthesis to temperature in Arabidopsis thaliana and Brassica oleracea, Photosynthetica (46:4), 2008, pp. 517--524.
Bunce 2009	Glycine max	Fabaceae	C3C	0.27	mol m-2 s-1	0.27	mol m-2 s-1	1500	25	380	1.3		controlled environment chambers, potted	Bunce, J. A. Use of the response of photosynthesis to oxygen to estimate mesophyll conductance to carbon dioxide in water-stressed soybean leaves, Plant, Cell & Environment (32:7), 2009, pp. 875--881.
Bunce 2010	Glycine max	Fabaceae	C3C	0.294	mol m-2 s-1	0.294	mol m-2 s-1	1500	25		1.3		controlled environment chambers, potted	Bunce, J. Variable responses of mesophyll conductance to substomatal carbon dioxide concentration in common bean and soybean, Photosynthetica (48:4), 2010, pp. 507--512.
Bunce 2010	Phaseolus vulgaris	Fabaceae	C3C	0.265	mol m-2 s-1	0.265	mol m-2 s-1	1500	25		1.3		controlled environment chambers, potted	Bunce, J. Variable responses of mesophyll conductance to substomatal carbon dioxide concentration in common bean and soybean, Photosynthetica (48:4), 2010, pp. 507--512.
Bunce 2016	Glycine max	Fabaceae	C3C	0.37	mol m-2 s-1 bar-1	0.37	mol m-2 s-1		25	50-1200			indoor chambers, potted	Bunce, J. Light dependence of carboxylation capacity for C3 photosynthesis models, Photosynthetica (54:4), 2016, pp. 484--490.
Bunce 2016	Phaseolus vulgaris	Fabaceae	C3C	0.32	mol m-2 s-1 bar-1	0.32	mol m-2 s-1		25	50-1200			indoor chambers, potted	Bunce, J. Light dependence of carboxylation capacity for C3 photosynthesis models, Photosynthetica (54:4), 2016, pp. 484--490.
Cai et al. 2015	Rhododendron delavayi	Ericaceae	EBF	0.072	mol m-2 s-1	0.072	mol m-2 s-1	1000	25	400			greenhouse, potted (9l)	Cai, Y., Wang, J., Li, S., Zhang, L., Peng, L., Xie, W. and Liu, F. Photosynthetic response of an alpine plant, Rhododendron delavayi Franch, to water stress and recovery: the role of mesophyll conductance, Frontiers in Plant Science (6:1089), 2015, pp. 1-10
Cai et al. 2017	Camellia	Theaceae	EBF	0.12	mol m-2 s-1	0.12	mol m-2 s-1	1500	25	400		60	NA	Cai, Y.-F., Yang, Q.-Y., Li, S.-F., Wang, J.-H. and Huang, W. The water-water cycle is a major electron sink in Camellia species when CO$_2$ assimilation is restricted, Journal of Photochemistry and Photobiology B: Biology (168), 2017, pp. 59--66.
Campany et al. 2016	Eucalyptus tereticornis	Myrtaceae	EBF	0.195	mol m-2 s-1 bar-1	0.15	mol m-2 s-1	1350	29	400	1.6		whole tree chambers, natural light	Campany, C. E., Tjoelker, M. G., Caemmerer, S. and Duursma, R. A. Coupled response of stomatal and mesophyll conductance to light enhances photosynthesis of shade leaves under sunflecks, Plant, Cell & Environment (39), 2016, pp. 2762-2773.
Cano et al. 2011	Quercus petraea	Fagaceae	DBF	0.15	mol m-2 s-1	0.184	mol m-2 s-1	1100	22	380		60	growth chamber	Cano, F., Sánchez-Gómez, D., Gascó, A., Rodríguez-Calcerrada, J., Gil, L., Warren, C. and Aranda, I. Light acclimation at the end of the growing season in two broadleaved oak species, Photosynthetica (49:4), 2011, pp. 581--592.
Cano et al. 2011	Quercus pyrenaica	Fagaceae	DBF	0.14	mol m-2 s-1	0.172	mol m-2 s-1	1100	22	380		60	growth chamber	Cano, F., Sánchez-Gómez, D., Gascó, A., Rodríguez-Calcerrada, J., Gil, L., Warren, C. and Aranda, I. Light acclimation at the end of the growing season in two broadleaved oak species, Photosynthetica (49:4), 2011, pp. 581--592.
Cano et al. 2013	Quercus petraea	Fagaceae	DBF	0.36	mol m-2 s-1	0.36	mol m-2 s-1	1200	25	50-2000		60-80	natural	Cano, F. J., Sánchez-Gómez, D., Rodríguez-Calcerrada, J., Warren, C. R., Gil, L. and Aranda, I. Effects of drought on mesophyll conductance and photosynthetic limitations at different tree canopy layers, Plant, Cell & Environment (36:11), 2013, pp. 1961--1980.
Cano et al. 2013	Fagus sylvatica	Fagaceae	DBF	0.18	mol m-2 s-1	0.18	mol m-2 s-1	1200	25	50-2000		60-80	natural	Cano, F. J., Sánchez-Gómez, D., Rodríguez-Calcerrada, J., Warren, C. R., Gil, L. and Aranda, I. Effects of drought on mesophyll conductance and photosynthetic limitations at different tree canopy layers, Plant, Cell & Environment (36:11), 2013, pp. 1961--1980.
Cano et al. 2014	Eucalyptus dumosa	Myrtaceae	EBF	0.373	mol m-2 s-1	0.373	mol m-2 s-1	1500	25	380	1.5		potted (8l)	Cano, F. J., López, R. and Warren, C. R. Implications of the mesophyll conductance to CO$_2$ for photosynthesis and water-use efficiency during long-term water stress and recovery in two contrasting Eucalyptus species, Plant, Cell & Environment (37), 2014, pp. 2470-2490.
Cano et al. 2014	Eucalyptus pauciflora	Myrtaceae	EBF	0.525	mol m-2 s-1	0.525	mol m-2 s-1	1500	25	380	1.5		potted (8l)	Cano, F. J., López, R. and Warren, C. R. Implications of the mesophyll conductance to CO$_2$ for photosynthesis and water-use efficiency during long-term water stress and recovery in two contrasting Eucalyptus species, Plant, Cell & Environment (37), 2014, pp. 2470-2490.
Cao et al. 2017	Glycine max	Fabaceae	C3C	0.864	mol m-2 s-1 bar-1	0.732	mol m-2 s-1		27.5	100 - 1600			indoors, potted	Cao, Z., Stowers, C., Rossi, L., Zhang, W., Lombardini, L. and Ma, X. Physiological effects of cerium oxide nanoparticles on the photosynthesis and water use efficiency of soybean (Glycine max (L.) Merr.), Environmental Science: Nano (4:5), 2017, pp. 1086--1094.
Carmo-Silva et al. 2012	Gossypium barbadense	Malvaceae	C3C	0.215	mol m-2 s-1	0.131	mol m-2 s-1	1800	33	75-1500			field	Carmo-Silva, A. E., Gore, M. A., Andrade-Sanchez, P., French, A. N., Hunsaker, D. J. and Salvucci, M. E. Decreased CO$_2$ availability and inactivation of Rubisco limit photosynthesis in cotton plants under heat and drought stress in the field, Environmental and Experimental Botany (83), 2012, pp. 1--11.
Carriqui et al. 2015	Alisma plantago-aquatica	Alismataceae	C3G	0.144	mol m-2 s-1	0.135	mol m-2 s-1	1500	26	400	1.5		field	Carriquí, M., Cabrera, H., Conesa, M., Coopman, R., Douthe, C., Gago, J., Gallé, A., Galmés, J., Ribas-Carbo, M., Tomás, M. and others Diffusional limitations explain the lower photosynthetic capacity of ferns as compared with angiosperms in a common garden study, Plant, Cell & Environment (38:3), 2015, pp. 448--460.
Carriqui et al. 2015	Digitalis minor	Plantaginaceae	C3G	0.278	mol m-2 s-1	0.26	mol m-2 s-1	1500	26	400	1.5		field	Carriquí, M., Cabrera, H., Conesa, M., Coopman, R., Douthe, C., Gago, J., Gallé, A., Galmés, J., Ribas-Carbo, M., Tomás, M. and others Diffusional limitations explain the lower photosynthetic capacity of ferns as compared with angiosperms in a common garden study, Plant, Cell & Environment (38:3), 2015, pp. 448--460.
Carriqui et al. 2015	Lysimachia minoricensis	Primulaceae	C3G	0.31	mol m-2 s-1	0.29	mol m-2 s-1	1500	26	400	1.5		field	Carriquí, M., Cabrera, H., Conesa, M., Coopman, R., Douthe, C., Gago, J., Gallé, A., Galmés, J., Ribas-Carbo, M., Tomás, M. and others Diffusional limitations explain the lower photosynthetic capacity of ferns as compared with angiosperms in a common garden study, Plant, Cell & Environment (38:3), 2015, pp. 448--460.
Carriqui et al. 2015	Pastinaca lucida	Apiaceae	C3G	0.76	mol m-2 s-1	0.711	mol m-2 s-1	1500	26	400	1.5		field	Carriquí, M., Cabrera, H., Conesa, M., Coopman, R., Douthe, C., Gago, J., Gallé, A., Galmés, J., Ribas-Carbo, M., Tomás, M. and others Diffusional limitations explain the lower photosynthetic capacity of ferns as compared with angiosperms in a common garden study, Plant, Cell & Environment (38:3), 2015, pp. 448--460.
Carriqui et al. 2015	Viola jaubertiana	Violaceae	C3G	0.174	mol m-2 s-1	0.163	mol m-2 s-1	1500	26	400	1.5		field	Carriquí, M., Cabrera, H., Conesa, M., Coopman, R., Douthe, C., Gago, J., Gallé, A., Galmés, J., Ribas-Carbo, M., Tomás, M. and others Diffusional limitations explain the lower photosynthetic capacity of ferns as compared with angiosperms in a common garden study, Plant, Cell & Environment (38:3), 2015, pp. 448--460.
Centritto et al. 2003	Olea europaea	Oleaceae	EBF	0.074	mol m-2 s-1	0.074	mol m-2 s-1	1200	25	350		50	glasshouse, potted (8.5l)	Centritto, M., Loreto, F. and Chartzoulakis, K. The use of low [CO$_2$] to estimate diffusional and non-diffusional limitations of photosynthetic capacity of salt-stressed olive saplings, Plant, Cell & Environment (26:4), 2003, pp. 585--594.
Centritto et al. 2009	Oryza sativa	Poaceae	C3C	0.301	mol m-2 s-1 bar-1	0.218	mol m-2 s-1	1400	30			45-55	field	Centritto, M., Lauteri, M., Monteverdi, M. C. and Serraj, R. Leaf gas exchange, carbon isotope discrimination, and grain yield in contrasting rice genotypes subjected to water deficits during the reproductive stage, Journal of Experimental Botany (60:8), 2009, pp. 2325-2339.
Centritto et al. 2009	Oryza sativa	Poaceae	C3C	0.424	mol m-2 s-1 bar-1	0.306	mol m-2 s-1	1400	30			45-55	field	Centritto, M., Lauteri, M., Monteverdi, M. C. and Serraj, R. Leaf gas exchange, carbon isotope discrimination, and grain yield in contrasting rice genotypes subjected to water deficits during the reproductive stage, Journal of Experimental Botany (60:8), 2009, pp. 2325-2339.
Cerqueira et al. 2018	Carpotroche brasiliensis	Achariaceae	TRF	0.132	mol m-2 s-1 bar-1	0.132	mol m-2 s-1	1000	25	50 -1200		60-65	field, potted (1.5l)	Cerqueira, A. F., Dalmolin, A. C., dos Anjos, L., da Silva Ledo, C. A., da Costa Silva, D. and Mielke, M. S. Photosynthetic plasticity of young plants of Carpotroche brasiliensis (Raddi) A. Gray, Achariaceae, Trees (32:1), 2018, pp. 191--202.
Chakhchar et al. 2017	Argania spinosa	Sapotaceae	EBF	0.071	mol m-2 s-1	0.058	mol m-2 s-1	1000	28			60	field (2 months), growth chamber (3 months), potted (4l)	Chakhchar, A., Haworth, M., El Modafar, C., Lauteri, M., Mattioni, C., Wahbi, S. and Centritto, M. An assessment of genetic diversity and drought tolerance in argan tree (Argania spinosa) populations: potential for the development of improved drought tolerance, Frontiers in Plant Science (8:276), 2017, pp. 1-11.
Chang et al. 2011	Cypripedium tibeticum	Orchidaceae	C3G	0.08	mol m-2 s-1	0.113	mol m-2 s-1	800	20	370		50	field, potted	Chang, W., Zhang, S.-B., Li, S.-Y. and Hu, H. Ecophysiological significance of leaf traits in Cypripedium and Paphiopedilum, Physiologia Plantarum (141:1), 2011, pp. 30--39.
Chang et al. 2011	Cypripedium flavum	Orchidaceae	C3G	0.18	mol m-2 s-1	0.253	mol m-2 s-1	800	20	370		50	field, potted	Chang, W., Zhang, S.-B., Li, S.-Y. and Hu, H. Ecophysiological significance of leaf traits in Cypripedium and Paphiopedilum, Physiologia Plantarum (141:1), 2011, pp. 30--39.
Chen et al. 2014	Oryza sativa	Poaceae	C3C	0.249	mol m-2 s-1 bar-1	0.148	mol m-2 s-1	1500	33.6	50 - 1500	1.22	80	field	Chen, C. P., Sakai, H., Tokida, T., Usui, Y., Nakamura, H. and Hasegawa, T. Do the rich always become richer? Characterizing the leaf physiological response of the high-yielding rice cultivar Takanari to free-air CO$_2$ enrichment, Plant and Cell Physiology (55:2), 2014, pp. 381--391.
Crous et al. 2013	Eucalyptus globulus	Myrtaceae	EBF	0.3	mol m-2 s-1	0.422	mol m-2 s-1	1800	20	390			whole-tree chambers	Crous, K. Y., Quentin, A. G., Lin, Y.-S., Medlyn, B. E., Williams, D. G., Barton, C. V. and Ellsworth, D. S. Photosynthesis of temperate Eucalyptus globulus trees outside their native range has limited adjustment to elevated CO$_2$ and climate warming, Global Change Biology (19:12), 2013, pp. 3790--3807.
Dahal et al. 2014	Nicotiana tabacum	Solanaceae	C3C	0.121	mol m-2 s-1	0.121	mol m-2 s-1	1600		400			controlled-environment growth chambers, potted	Dahal, K., Wang, J., Martyn, G. D., Rahimy, F. and Vanlerberghe, G. C. Mitochondrial alternative oxidase maintains respiration and preserves photosynthetic capacity during moderate drought in Nicotiana tabacum, Plant Physiology (166:3), 2014, pp. 1560--1574.
DaMatta et al. 2016	Coffea arabica	Rubiaceae	TRF	0.073	mol m-2 s-1	0.073	mol m-2 s-1	1000	25	390			field	DaMatta, F. M., Godoy, A. G., Menezes-Silva, P. E., Martins, S. C., Sanglard, L. M., Morais, L. E., Torre-Neto, A. and Ghini, R. Sustained enhancement of photosynthesis in coffee trees grown under free-air CO$_2$ enrichment conditions: disentangling the contributions of stomatal, mesophyll, and biochemical limitations, Journal of Experimental Botany (67:1), 2016, pp. 341--352.
Danyagri & Dang 2014	Betula papyrifera	Betulaceae	DBF	0.27	mol m-2 s-1	0.253	mol m-2 s-1	800	26	50-1500		50	greenhouse	Danyagri, G. and Dang, Q.-L. Soil temperature and phosphorus supply interactively affect physiological responses of white birch to CO$_2$ elevation, American Journal of Plant Sciences (5:2), 2014, pp. 219-229.
De Lucia et al. 2003	Dacrydium cupressinum	Podocarpaceae	ENF	0.032	mol m-2 s-1 bar-1	0.042	mol m-2 s-1	500	21	360	0.75		conrolled environment cabinet, potted (10l)	De Lucia, E. H., Whitehead, D. and Clearwater, M. J. The relative limitation of photosynthesis by mesophyll conductance in co-occurring species in a temperate rainforest dominated by the conifer Dacrydium cupressinum, Functional Plant Biology (30:12), 2003, pp. 1197--1204.
De Lucia et al. 2003	Prumnopitys ferruginea	Podocarpaceae	ENF	0.052	mol m-2 s-1 bar-1	0.068	mol m-2 s-1	500	21	360	0.75		conrolled environment cabinet, potted (10l)	De Lucia, E. H., Whitehead, D. and Clearwater, M. J. The relative limitation of photosynthesis by mesophyll conductance in co-occurring species in a temperate rainforest dominated by the conifer Dacrydium cupressinum, Functional Plant Biology (30:12), 2003, pp. 1197--1204.
De Lucia et al. 2003	Weinmannia racemosa	Cunoniaceae	EBF	0.085	mol m-2 s-1 bar-1	0.112	mol m-2 s-1	500	21	360	0.75		conrolled environment cabinet, potted (10l)	De Lucia, E. H., Whitehead, D. and Clearwater, M. J. The relative limitation of photosynthesis by mesophyll conductance in co-occurring species in a temperate rainforest dominated by the conifer Dacrydium cupressinum, Functional Plant Biology (30:12), 2003, pp. 1197--1204.
De Lucia et al. 2003	Meterosideros umbellata	Myrtaceae	EBF	0.06	mol m-2 s-1 bar-1	0.079	mol m-2 s-1	500	21	360	0.75		conrolled environment cabinet, potted (10l)	De Lucia, E. H., Whitehead, D. and Clearwater, M. J. The relative limitation of photosynthesis by mesophyll conductance in co-occurring species in a temperate rainforest dominated by the conifer Dacrydium cupressinum, Functional Plant Biology (30:12), 2003, pp. 1197--1204.
De Lucia et al. 2003	Pinus radiata	Pinaceae	ENF	0.153	mol m-2 s-1 bar-1	0.201	mol m-2 s-1	500	21	360	0.75		conrolled environment cabinet, potted (10l)	De Lucia, E. H., Whitehead, D. and Clearwater, M. J. The relative limitation of photosynthesis by mesophyll conductance in co-occurring species in a temperate rainforest dominated by the conifer Dacrydium cupressinum, Functional Plant Biology (30:12), 2003, pp. 1197--1204.
De Lucia et al. 2003	Phaseolus vulgaris	Fabaceae	C3C	0.399	mol m-2 s-1 bar-1	0.524	mol m-2 s-1	500	21	360	0.75		conrolled environment cabinet, potted (5l)	De Lucia, E. H., Whitehead, D. and Clearwater, M. J. The relative limitation of photosynthesis by mesophyll conductance in co-occurring species in a temperate rainforest dominated by the conifer Dacrydium cupressinum, Functional Plant Biology (30:12), 2003, pp. 1197--1204.
Delfine et al. 1998	Spinacia oleracea	Amaranthaceae	C3C	0.53	mol m-2 s-1	0.53	mol m-2 s-1	800	25	350			greenhouse, potted (3l)	Delfine, S., Alvino, A., Zacchini, M. and Loreto, F. Consequences of salt stress on conductance to CO$_2$ diffusion, Rubisco characteristics and anatomy of spinach leaves, Australian Journal of Plant Physiology (25:3), 1998, pp. 395--402.
Delfine et al. 1999	Spinacia oleracea	Amaranthaceae	C3C	0.399	mol m-2 s-1	0.399	mol m-2 s-1	1200	25	350			greenhouse, potted	Delfine, S., Alvino, A., Villani, M. C. and Loreto, F. Restrictions to carbon dioxide conductance and photosynthesis in spinach leaves recovering from salt stress, Plant Physiology (119:3), 1999, pp. 1101--1106.
Delfine et al. 2001	Capsicum annuum	Solanaceae	C3C	0.217	mol m-2 s-1	0.217	mol m-2 s-1	800	25	ambient			field	Delfine, S., Loreto, F. and Alvino, A. Drought-stress effects on physiology, growth and biomass production of rainfed and irrigated bell pepper plants in the Mediterranean region, Journal of the American Society for Horticultural Science (126:3), 2001, pp. 297--304.
Delfine et al. 2002	Capsicum annum	Solanaceae	C3C	0.217	mol m-2 s-1	0.217	mol m-2 s-1	1800	25	380			field	Delfine, S., Tognetti, R., Loreto, F. and Alvino, A. Physiological and growth responses to water stress in field-grown bell pepper (Capsicum annuum L.), The Journal of Horticultural Science & Biotechnology (77:6), 2002, pp. 697--704.
Delfine et al. 2005	Rosmarinus officinalis	Lamiaceae	EBF	0.068	mol m-2 s-1	0.068	mol m-2 s-1	800	25	ambient			conditioned greenhouse, potted (10l)	Delfine, S., Loreto, F., Pinelli, P., Tognetti, R. and Alvino, A. Isoprenoids content and photosynthetic limitations in rosemary and spearmint plants under water stress, Agriculture, Ecosystems & Environment (106:2), 2005, pp. 243--252.
Delfine et al. 2005	Mentha spicata	Lamiaceae	C3G	0.11	mol m-2 s-1	0.11	mol m-2 s-1	800	25	ambient			conditioned greenhouse, potted (10l)	Delfine, S., Loreto, F., Pinelli, P., Tognetti, R. and Alvino, A. Isoprenoids content and photosynthetic limitations in rosemary and spearmint plants under water stress, Agriculture, Ecosystems & Environment (106:2), 2005, pp. 243--252.
Detmann et al. 2012	Oryza sativa	Poaceae	C3C	0.225	mol m-2 s-1	0.225	mol m-2 s-1	1000	25	400	1		screen house, potted (5l)	Detmann, K. C., Araújo, W. L., Martins, S. C., Sanglard, L. M., Reis, J. V., Detmann, E., Rodrigues, F. Á., Nunes-Nesi, A., Fernie, A. R. and DaMatta, F. M. Silicon nutrition increases grain yield, which, in turn, exerts a feed-forward stimulation of photosynthetic rates via enhanced mesophyll conductance and alters primary metabolism in rice, New Phytologist (196:3), 2012, pp. 752--762.
Dias et al. 2017	Cistus ladanifer	Cistaceae	EBF	0.15	mol m-2 s-1	0.15	mol m-2 s-1	1500	25	400	1.3		natural	Dias, T., Crous, C. J., Liberati, D., Munzi, S., Gouveia, C., Ulm, F., Afonso, A. C., Ochoa-Hueso, R., Manrique, E., Sheppard, L. and others Alleviating nitrogen limitation in Mediterranean maquis vegetation leads to ecological degradation, Land Degradation & Development (28:8), 2017, pp. 2482--2492.
Diaz-Espejo et al. 2007	Olea europaea	Oleaceae	EBF	0.174	mol m-2 s-1	0.174	mol m-2 s-1	1600	25	50 - 1400	1.1	70	greenhouse, potted (4.5l)	Diaz-Espejo, A., Nicolás, E. and Fernández, J. E. Seasonal evolution of diffusional limitations and photosynthetic capacity in olive under drought, Plant, Cell & Environment (30:8), 2007, pp. 922--933.
Dillaway & Kruger 2010	Populus tremuloides	Salicaceae	DBF	0.17	mol m-2 s-1 bar-1	0.17	mol m-2 s-1	1800	25	370	2.45		field	Dillaway, D. N. and Kruger, E. L. Thermal acclimation of photosynthesis: a comparison of boreal and temperate tree species along a latitudinal transect, Plant, Cell & Environment (33:6), 2010, pp. 888--899.
Dillaway & Kruger 2010	Betula papyrifera	Betulaceae	DBF	0.192	mol m-2 s-1 bar-1	0.192	mol m-2 s-1	1800	25	370	2.45		field	Dillaway, D. N. and Kruger, E. L. Thermal acclimation of photosynthesis: a comparison of boreal and temperate tree species along a latitudinal transect, Plant, Cell & Environment (33:6), 2010, pp. 888--899.
Dillaway & Kruger 2010	Populus deltoides	Salicaceae	DBF	0.311	mol m-2 s-1 bar-1	0.311	mol m-2 s-1	1800	25	370	2.45		field	Dillaway, D. N. and Kruger, E. L. Thermal acclimation of photosynthesis: a comparison of boreal and temperate tree species along a latitudinal transect, Plant, Cell & Environment (33:6), 2010, pp. 888--899.
Dillaway & Kruger 2010	Liquidambar styraciflua	Altingiaceae	DBF	0.179	mol m-2 s-1 bar-1	0.179	mol m-2 s-1	1800	25	370	2.45		field	Dillaway, D. N. and Kruger, E. L. Thermal acclimation of photosynthesis: a comparison of boreal and temperate tree species along a latitudinal transect, Plant, Cell & Environment (33:6), 2010, pp. 888--899.
Ding et al. 2016	Oryza sativa	Poaceae	C3C	0.29	mol m-2 s-1	0.243	mol m-2 s-1	1500	27.7	400		40	greenhouse, potted (7l)	Ding, L., Gao, L., Liu, W., Wang, M., Gu, M., Ren, B., Xu, G., Shen, Q. and Guo, S. Aquaporin plays an important role in mediating chloroplastic CO$_2$ concentration under high-N supply in rice (Oryza sativa) plants, Physiologia Plantarum (156:2), 2016, pp. 215--226.
Dong et al. 2016	Cunninghamia lanceolata	Cupressaceae	ENF	0.08	mol m-2 s-1	0.08	mol m-2 s-1	1000	25	50-1200	1.5		greenhouse	Dong, T., Zhang, Y., Zhang, Y. and Zhang, S. Continuous planting under a high density enhances the competition for nutrients among young Cunninghamia lanceolata saplings, Annals of Forest Science (73:2), 2016, pp. 331--339.
Douthe et al. 2011	Eucalyptus globulus	Myrtaceae	EBF	0.165	mol m-2 s-1	0.165	mol m-2 s-1	1100	25	400			naturally lit greenhouse, potted (8l)	Douthe, C., Dreyer, E., Epron, D. and Warren, C. R. Mesophyll conductance to CO$_2$, assessed from online TDL-AS records of $^13$CO$_2$ discrimination, displays small but significant short-term responses to CO$_2$ and irradiance in Eucalyptus seedlings, Journal of Experimental Botany (62:15), 2011, pp. 5335-5346.
Douthe et al. 2011	Eucalyptus saligna	Myrtaceae	EBF	0.164	mol m-2 s-1	0.164	mol m-2 s-1	1100	25	400			naturally lit greenhouse, potted (8l)	Douthe, C., Dreyer, E., Epron, D. and Warren, C. R. Mesophyll conductance to CO$_2$, assessed from online TDL-AS records of $^13$CO$_2$ discrimination, displays small but significant short-term responses to CO$_2$ and irradiance in Eucalyptus seedlings, Journal of Experimental Botany (62:15), 2011, pp. 5335-5346.
Douthe et al. 2011	Eucalyptus sieberi	Myrtaceae	EBF	0.274	mol m-2 s-1	0.274	mol m-2 s-1	1100	25	400			naturally lit greenhouse, potted (8l)	Douthe, C., Dreyer, E., Epron, D. and Warren, C. R. Mesophyll conductance to CO$_2$, assessed from online TDL-AS records of $^13$CO$_2$ discrimination, displays small but significant short-term responses to CO$_2$ and irradiance in Eucalyptus seedlings, Journal of Experimental Botany (62:15), 2011, pp. 5335-5346.
Douthe et al. 2012	Eucalyptus globulus	Myrtaceae	EBF	0.231	mol m-2 s-1	0.223	mol m-2 s-1	1000	25.5	400			greenhouse, potted (8l)	Douthe, C., Dreyer, E., Brendel, O. and Warren, C. R. Is mesophyll conductance to CO$_2$ in leaves of three Eucalyptus species sensitive to short-term changes of irradiance under ambient as well as low O$_2$?, Functional Plant Biology (39:5), 2012, pp. 435--448.
Douthe et al. 2012	Eucalyptus saligna	Myrtaceae	EBF	0.268	mol m-2 s-1	0.259	mol m-2 s-1	1000	25.5	400			greenhouse, potted (8l)	Douthe, C., Dreyer, E., Brendel, O. and Warren, C. R. Is mesophyll conductance to CO$_2$ in leaves of three Eucalyptus species sensitive to short-term changes of irradiance under ambient as well as low O$_2$?, Functional Plant Biology (39:5), 2012, pp. 435--448.
Douthe et al. 2012	Eucalyptus sieberi	Myrtaceae	EBF	0.384	mol m-2 s-1	0.371	mol m-2 s-1	1000	25.5	400			greenhouse, potted (8l)	Douthe, C., Dreyer, E., Brendel, O. and Warren, C. R. Is mesophyll conductance to CO$_2$ in leaves of three Eucalyptus species sensitive to short-term changes of irradiance under ambient as well as low O$_2$?, Functional Plant Biology (39:5), 2012, pp. 435--448.
Duan et al. 2009	Picea asperata	Pinaceae	ENF	0.075	mol m-2 s-1	0.075	mol m-2 s-1	900	25	50-1500			field then greenhouse, potted (5l)	Duan, B., Li, Y., Zhang, X., Korpelainen, H. and Li, C. Water deficit affects mesophyll limitation of leaves more strongly in sun than in shade in two contrasting Picea asperata populations, Tree Physiology (29:12), 2009, pp. 1551--1561
Duan et al. 2011	Picea asperata	Pinaceae	ENF	0.093	mol m-2 s-1	0.093	mol m-2 s-1	900	25	50-1500			semi-controlled environment greenhouse, potted (8l)	Duan, B., Ran, F., Zhang, X., Zhang, Y., Korpelainen, H. and Li, C. Long-term acclimation of mesophyll conductance, carbon isotope discrimination and growth in two contrasting Picea asperata populations exposed to drought and enhanced UV-B radiation for three years, Agricultural and Forest Meteorology (151:1), 2011, pp. 116--126.
Egea et al. 2011	Prunus dulcis	Rosaceae	DBF	0.235	mol m-2 s-1	0.235	mol m-2 s-1	800	25				field (orchard)	Egea, G., González-Real, M. M., Baille, A., Nortes, P. A. and Diaz-Espejo, A. Disentangling the contributions of ontogeny and water stress to photosynthetic limitations in almond trees, Plant, Cell & Environment (34:6), 2011, pp. 962--979.
Egea et al. 2012	Prunus dulcis	Rosaceae	DBF	0.302	mol m-2 s-1	0.218	mol m-2 s-1	1500	30	380			field (orchard)	Egea, G., González-Real, M. M., Baille, A., Nortes, P. A., Conesa, M. R. and Ruiz-Salleres, I. Effects of water stress on irradiance acclimation of leaf traits in almond trees, Tree Physiology (32:4), 2012, pp. 450--463.
Ellsworth et al. 2015	Eucalyptus tereticornis	Myrtaceae	EBF	0.386	mol m-2 s-1 bar-1	0.338	mol m-2 s-1	1800	27	380 - 390	1.5	50 - 70	natural	Ellsworth, D. S., Crous, K. Y., Lambers, H. and Cooke, J. Phosphorus recycling in photorespiration maintains high photosynthetic capacity in woody species, Plant, Cell & Environment (38:6), 2015, pp. 1142--1156.
Ellsworth et al. 2015	Eucalyptus saligna	Myrtaceae	EBF	0.55	mol m-2 s-1 bar-1	0.482	mol m-2 s-1	1800	27	380 - 390	1.5	50 - 70	natural	Ellsworth, D. S., Crous, K. Y., Lambers, H. and Cooke, J. Phosphorus recycling in photorespiration maintains high photosynthetic capacity in woody species, Plant, Cell & Environment (38:6), 2015, pp. 1142--1156.
Ellsworth et al. 2015	Persoonia levis	Proteaceae	EBF	0.095	mol m-2 s-1 bar-1	0.083	mol m-2 s-1	1800	27	380 - 390	1.5	50 - 70	natural	Ellsworth, D. S., Crous, K. Y., Lambers, H. and Cooke, J. Phosphorus recycling in photorespiration maintains high photosynthetic capacity in woody species, Plant, Cell & Environment (38:6), 2015, pp. 1142--1156.
Ennahli & Earl 2005	Gossypium hirsutum	Malvaceae	C3C	1.197	mol m-2 s-1	1.048	mol m-2 s-1	1500	27	360			greenhouse, potted (2.5l)	Ennahli, S. and Earl, H. J. Physiological limitations to photosynthetic carbon assimilation in cotton under water stress, Crop Science (45:6), 2005, pp. 2374--2382.
Epron et al. 1995	Fagus sylvatica	Fagaceae	DBF	0.1	mol m-2 s-1	0.1	mol m-2 s-1	730	25	350			naturally illuminated greenhouse, potted	Epron, D., Godard, D., Cornic, G. and Genty, B. Limitation of net CO$_2$ assimilation rate by internal resistances to CO$_2$ transfer in the leaves of two tree species (Fagus sylvatica L. and Castanea sativa Mill.), Plant, Cell & Environment (18:1), 1995, pp. 43--51.
Epron et al. 1995	Castanea sativa	Fagaceae	DBF	0.149	mol m-2 s-1	0.149	mol m-2 s-1	730	25	350			naturally illuminated greenhouse, potted	Epron, D., Godard, D., Cornic, G. and Genty, B. Limitation of net CO$_2$ assimilation rate by internal resistances to CO$_2$ transfer in the leaves of two tree species (Fagus sylvatica L. and Castanea sativa Mill.), Plant, Cell & Environment (18:1), 1995, pp. 43--51.
Ethier et al. 2006	Pseudotsuga menziesii	Pinaceae	ENF	0.12	mol m-2 s-1	0.147	mol m-2 s-1	1200	22	360		70	natural	Ethier, G., Livingston, N., Harrison, D., Black, T. and Moran, J. Low stomatal and internal conductance to CO$_2$ versus Rubisco deactivation as determinants of the photosynthetic decline of ageing evergreen leaves, Plant, Cell & Environment (29:12), 2006, pp. 2168--2184.
Evans et al. 1994	Nicotiana tabacum	Solanaceae	C3C	0.47	mol m-2 s-1 bar-1	0.448	mol m-2 s-1		25	350	0.8		growth cabinet, potted (5l)	Evans, J. R., Caemmerer, S., Setchell, B. A. and Hudson, G. S. The relationship between CO$_2$ transfer conductance and leaf anatomy in transgenic tobacco with a reduced content of Rubisco, Australian Journal of Plant Physiology (21:4), 1994, pp. 475--495.
Fares et al. 2011	Populus x euramericana	Salicaceae	DBF	0.174	mol m-2 s-1	0.174	mol m-2 s-1	1000	25	370		40	growth chamber, potted (6l)	Fares, S., Mahmood, T., Liu, S., Loreto, F. and Centritto, M. Influence of growth temperature and measuring temperature on isoprene emission, diffusive limitations of photosynthesis and respiration in hybrid poplars, Atmospheric Environment (45:1), 2011, pp. 155--161.
Fini et al. 2014	Fraxinus ornus	Oleaceae	DBF	0.129	mol m-2 s-1	0.106	mol m-2 s-1	1056	28	380			outdoor, potted (5l)	Fini, A., Guidi, L., Giordano, C., Baratto, M. C., Ferrini, F., Brunetti, C., Calamai, L. and Tattini, M. Salinity stress constrains photosynthesis in Fraxinus ornus more when growing in partial shading than in full sunlight: consequences for the antioxidant defence system, Annals of Botany (114:3), 2014, pp. 525--538.
Fini et al. 2016	Fraxinus ornus	Oleaceae	DBF	0.149	mol m-2 s-1	0.122	mol m-2 s-1	1300	28			45-55	screenhouse, potted (2.5l)	Fini, A., Loreto, F., Tattini, M., Giordano, C., Ferrini, F., Brunetti, C. and Centritto, M. Mesophyll conductance plays a central role in leaf functioning of Oleaceae species exposed to contrasting sunlight irradiance, Physiologia Plantarum (157), 2016, pp. 54-68.
Fini et al. 2016	Ligustrum vulgare	Oleaceae	DSH	0.068	mol m-2 s-1	0.056	mol m-2 s-1	1300	28			45-55	screenhouse, potted (2.5l)	Fini, A., Loreto, F., Tattini, M., Giordano, C., Ferrini, F., Brunetti, C. and Centritto, M. Mesophyll conductance plays a central role in leaf functioning of Oleaceae species exposed to contrasting sunlight irradiance, Physiologia Plantarum (157), 2016, pp. 54-68.
Fini et al. 2016	Phillyrea latifolia	Oleaceae	EBF	0.114	mol m-2 s-1	0.094	mol m-2 s-1	1300	28			45-55	screenhouse, potted (2.5l)	Fini, A., Loreto, F., Tattini, M., Giordano, C., Ferrini, F., Brunetti, C. and Centritto, M. Mesophyll conductance plays a central role in leaf functioning of Oleaceae species exposed to contrasting sunlight irradiance, Physiologia Plantarum (157), 2016, pp. 54-68.
Fleck et al. 2010	Quercus ilex	Fagaceae	EBF	0.021	mol m-2 s-1	0.024	mol m-2 s-1	600	23	350	2.2		natural	Fleck, I., Peña-Rojas, K. and Aranda, X. Mesophyll conductance to CO$_2$ and leaf morphological characteristics under drought stress during Quercus ilex L. resprouting, Annals of Forest Science (67:3), 2010, pp. 308.
Flexas et al. 2006	Nicotiana tabacum	Solanaceae	C3C	0.25	mol m-2 s-1	0.25	mol m-2 s-1	1000	25	400	1.5		growth chamber, potted (5l)	Flexas, J., Ribas-Carbó, M., Hanson, D. T., Bota, J., Otto, B., Cifre, J., McDowell, N., Medrano, H. and Kaldenhoff, R. Tobacco aquaporin NtAQP1 is involved in mesophyll conductance to CO$_2$ in vivo, The Plant Journal (48:3), 2006, pp. 427--439.
Flexas et al. 2006	Nicotiana tabacum	Solanaceae	C3C	0.288	mol m-2 s-1	0.288	mol m-2 s-1	1000	25	400	1.5		growth chamber, potted (5l)	Flexas, J., Ribas-Carbó, M., Hanson, D. T., Bota, J., Otto, B., Cifre, J., McDowell, N., Medrano, H. and Kaldenhoff, R. Tobacco aquaporin NtAQP1 is involved in mesophyll conductance to CO$_2$ in vivo, The Plant Journal (48:3), 2006, pp. 427--439.
Flexas et al. 2006	Nicotiana tabacum	Solanaceae	C3C	0.331	mol m-2 s-1	0.331	mol m-2 s-1	1500	25	400	1.5		growth chamber, potted (5l)	Flexas, J., Ribas-Carbó, M., Hanson, D. T., Bota, J., Otto, B., Cifre, J., McDowell, N., Medrano, H. and Kaldenhoff, R. Tobacco aquaporin NtAQP1 is involved in mesophyll conductance to CO$_2$ in vivo, The Plant Journal (48:3), 2006, pp. 427--439.
Flexas et al. 2007a	Olea europaea	Oleaceae	EBF	0.127	mol m-2 s-1	0.127	mol m-2 s-1	1500	25	400	1.5		field	Flexas, J., Diaz-Espejo, A., Galmés, J., Kaldenhoff, R., Medrano, H. and Ribas-Carbo, M. Rapid variations of mesophyll conductance in response to changes in CO$_2$ concentration around leaves, Plant, Cell & Environment (30:10), 2007, pp. 1284--1298.
Flexas et al. 2007a	Cucumis sativus	Cucurbitaceae	C3C	0.171	mol m-2 s-1	0.171	mol m-2 s-1	1500	25	400	1.5		growth chamber, potted (10l)	Flexas, J., Diaz-Espejo, A., Galmés, J., Kaldenhoff, R., Medrano, H. and Ribas-Carbo, M. Rapid variations of mesophyll conductance in response to changes in CO$_2$ concentration around leaves, Plant, Cell & Environment (30:10), 2007, pp. 1284--1298.
Flexas et al. 2007a	Arabidopsis thaliana	Brassicaceae	C3G	0.238	mol m-2 s-1	0.238	mol m-2 s-1	1500	25	400	1.5		growth chamber, potted (10l)	Flexas, J., Diaz-Espejo, A., Galmés, J., Kaldenhoff, R., Medrano, H. and Ribas-Carbo, M. Rapid variations of mesophyll conductance in response to changes in CO$_2$ concentration around leaves, Plant, Cell & Environment (30:10), 2007, pp. 1284--1298.
Flexas et al. 2007a	Nicotiana tabacum	Solanaceae	C3C	0.192	mol m-2 s-1	0.192	mol m-2 s-1	1500	25	400	1.5		growth chamber, potted (10l)	Flexas, J., Diaz-Espejo, A., Galmés, J., Kaldenhoff, R., Medrano, H. and Ribas-Carbo, M. Rapid variations of mesophyll conductance in response to changes in CO$_2$ concentration around leaves, Plant, Cell & Environment (30:10), 2007, pp. 1284--1298.
Flexas et al. 2007a	Nicotiana tabacum	Solanaceae	C3C	0.213	mol m-2 s-1	0.213	mol m-2 s-1	1500	25	400	1.5		growth chamber, potted (10l)	Flexas, J., Diaz-Espejo, A., Galmés, J., Kaldenhoff, R., Medrano, H. and Ribas-Carbo, M. Rapid variations of mesophyll conductance in response to changes in CO$_2$ concentration around leaves, Plant, Cell & Environment (30:10), 2007, pp. 1284--1298.
Flexas et al. 2007a	Nicotiana sylvestris	Solanaceae	C3C	0.267	mol m-2 s-1	0.267	mol m-2 s-1	1500	25	400	1.5		growth chamber, potted (10l)	Flexas, J., Diaz-Espejo, A., Galmés, J., Kaldenhoff, R., Medrano, H. and Ribas-Carbo, M. Rapid variations of mesophyll conductance in response to changes in CO$_2$ concentration around leaves, Plant, Cell & Environment (30:10), 2007, pp. 1284--1298.
Flexas et al. 2007b	Arabidopsis thaliana	Brassicaceae	C3G	0.195	mol m-2 s-1 bar-1	0.195	mol m-2 s-1	1500	25	400	1.5		growth chamber, potted	Flexas, J., Ortuño, M., Ribas-Carbo, M., Diaz-Espejo, A., Flórez-Sarasa, I. and Medrano, H. Mesophyll conductance to CO$_2$ in Arabidopsis thaliana, New Phytologist (175:3), 2007, pp. 501--511.
Flowers et al. 2007	Phaseolus vulgaris	Fabaceae	C3C	0.207	mol m-2 s-1	0.181	mol m-2 s-1	1500	27		1.5		closed, recirculating outdoor plant environment chamber	Flowers, M. D., Fiscus, E. L., Burkey, K. O., Booker, F. L. and Dubois, J.-J. B. Photosynthesis, chlorophyll fluorescence, and yield of snap bean (Phaseolus vulgaris L.) genotypes differing in sensitivity to ozone, Environmental and Experimental Botany (61:2), 2007, pp. 190--198.
Fullana-Pericas et al. 2017	Solanum lycopersicum	Solanaceae	C3C	0.332	mol m-2 s-1	0.214	mol m-2 s-1		32		1.74		field	Fullana-Pericàs, M., Conesa, M., Soler, S., Ribas-Carbó, M., Granell, A. and Galmés, J. Variations of leaf morphology, photosynthetic traits and water-use efficiency in Western-Mediterranean tomato landraces, Photosynthetica (55:1), 2017, pp. 121--133.
Galle et al. 2009	Nicotiana sylvestris	Solanaceae	C3C	0.225	mol m-2 s-1	0.225	mol m-2 s-1	1500	25	400		40-60	growth chamber, potted	Galle, A., Florez-Sarasa, I., Tomas, M., Pou, A., Medrano, H., Ribas-Carbo, M. and Flexas, J. The role of mesophyll conductance during water stress and recovery in tobacco (Nicotiana sylvestris): acclimation or limitation?, Journal of Experimental Botany (60:8), 2009, pp. 2379--2390.
Galle et al. 2010	Nicotiana sylvestris	Solanaceae	C3C	0.172	mol m-2 s-1	0.172	mol m-2 s-1	1500	25	400		40-50	growth chambers	Galle, A., Florez-Sarasa, I., Thameur, A., De Paepe, R., Flexas, J. and Ribas-Carbo, M. Effects of drought stress and subsequent rewatering on photosynthetic and respiratory pathways in Nicotiana sylvestris wild type and the mitochondrial complex I-deficient CMSII mutant, Journal of Experimental Botany (61:3), 2010, pp. 765--775.
Galle et al. 2011	Cistus albidus	Cistaceae	RSH	0.132	mol m-2 s-1	0.108	mol m-2 s-1	1500	28	400		40-60	field, rainfall protection, potted (15l)	Galle, A., Florez-Sarasa, I., El Aououad, H. and Flexas, J. The Mediterranean evergreen Quercus ilex and the semi-deciduous Cistus albidus differ in their leaf gas exchange regulation and acclimation to repeated drought and re-watering cycles, Journal of Experimental Botany (62:14), 2011, pp. 5207--5216.
Galle et al. 2011	Quercus ilex	Fagaceae	EBF	0.061	mol m-2 s-1	0.05	mol m-2 s-1	1500	28	400		40-60	field, rainfall protection, potted (15l)	Galle, A., Florez-Sarasa, I., El Aououad, H. and Flexas, J. The Mediterranean evergreen Quercus ilex and the semi-deciduous Cistus albidus differ in their leaf gas exchange regulation and acclimation to repeated drought and re-watering cycles, Journal of Experimental Botany (62:14), 2011, pp. 5207--5216.
Galle et al. 2013	Glycine max	Fabaceae	C3C	0.28	mol m-2 s-1	0.28	mol m-2 s-1	500	25	700		40	greenhouse	Gallé, A., Lautner, S., Flexas, J., Ribas-Carbo, M., Hanson, D., Roesgen, J. and Fromm, J. Photosynthetic responses of soybean (Glycine max L.) to heat-induced electrical signalling are predominantly governed by modifications of mesophyll conductance for CO$_2$, Plant, Cell & Environment (36:3), 2013, pp. 542--552.
Galmes et al. 2006	Nicotiana tabacum	Solanaceae	C3C	0.393	mol m-2 s-1	0.393	mol m-2 s-1	1000	25	400	1.25		greenhouse, potted (4.1l)	Galmés, J., Medrano, H. and Flexas, J. Acclimation of Rubisco specificity factor to drought in tobacco: discrepancies between in vitro and in vivo estimations, Journal of Experimental Botany (57:14), 2006, pp. 3659--3667.
Galmes et al. 2007a	Beta maritima	Amaranthaceae	C3G	0.193	mol m-2 s-1	0.193	mol m-2 s-1	1500	25	400	1.25		field, potted (25l)	Galmés, J., Medrano, H. and Flexas, J. Photosynthetic limitations in response to water stress and recovery in Mediterranean plants with different growth forms, New Phytologist (175:1), 2007, pp. 81--93.
Galmes et al. 2007a	Beta maritima	Amaranthaceae	C3G	0.187	mol m-2 s-1	0.187	mol m-2 s-1	1500	25	400	1.25		field, potted (25l)	Galmés, J., Medrano, H. and Flexas, J. Photosynthetic limitations in response to water stress and recovery in Mediterranean plants with different growth forms, New Phytologist (175:1), 2007, pp. 81--93.
Galmes et al. 2007a	Diplotaxis ibicensis	Brassicaceae	C3G	0.314	mol m-2 s-1	0.314	mol m-2 s-1	1500	25	400	1.25		field, potted (25l)	Galmés, J., Medrano, H. and Flexas, J. Photosynthetic limitations in response to water stress and recovery in Mediterranean plants with different growth forms, New Phytologist (175:1), 2007, pp. 81--93.
Galmes et al. 2007a	Hypericum balearicum	Hypericaceae	EBF	0.075	mol m-2 s-1	0.075	mol m-2 s-1	1500	25	400	1.25		field, potted (25l)	Galmés, J., Medrano, H. and Flexas, J. Photosynthetic limitations in response to water stress and recovery in Mediterranean plants with different growth forms, New Phytologist (175:1), 2007, pp. 81--93.
Galmes et al. 2007a	Lavatera maritima	Malvaceae	RSH	0.597	mol m-2 s-1	0.597	mol m-2 s-1	1500	25	400	1.25		field, potted (25l)	Galmés, J., Medrano, H. and Flexas, J. Photosynthetic limitations in response to water stress and recovery in Mediterranean plants with different growth forms, New Phytologist (175:1), 2007, pp. 81--93.
Galmes et al. 2007a	Pistacia lentiscus	Anacardiaceae	EBF	0.073	mol m-2 s-1	0.073	mol m-2 s-1	1500	25	400	1.25		field, potted (25l)	Galmés, J., Medrano, H. and Flexas, J. Photosynthetic limitations in response to water stress and recovery in Mediterranean plants with different growth forms, New Phytologist (175:1), 2007, pp. 81--93.
Galmes et al. 2007a	Phlomis italica	Lamiaceae	RSH	0.253	mol m-2 s-1	0.253	mol m-2 s-1	1500	25	400	1.25		field, potted (25l)	Galmés, J., Medrano, H. and Flexas, J. Photosynthetic limitations in response to water stress and recovery in Mediterranean plants with different growth forms, New Phytologist (175:1), 2007, pp. 81--93.
Galmes et al. 2007a	Cistus albidus	Cistaceae	RSH	0.224	mol m-2 s-1	0.224	mol m-2 s-1	1500	25	400	1.25		field, potted (25l)	Galmés, J., Medrano, H. and Flexas, J. Photosynthetic limitations in response to water stress and recovery in Mediterranean plants with different growth forms, New Phytologist (175:1), 2007, pp. 81--93.
Galmes et al. 2007b	Digitalis minor	Plantaginaceae	C3G	0.174	mol m-2 s-1	0.174	mol m-2 s-1	1000	25	400	1.25		field, potted (4.1l)	Galmés, J., Medrano, H. and Flexas, J. Photosynthesis and photoinhibition in response to drought in a pubescent (var. minor) and a glabrous (var. palaui) variety of Digitalis minor, Environmental and Experimental Botany (60:1), 2007, pp. 105--111.
Galmes et al. 2007c	Lysimachia minoricensis	Primulaceae	C3G	0.128	mol m-2 s-1	0.128	mol m-2 s-1	1500	25	360	1.25		field then controlled growth chamber, potted (25l)	Galmés, J., Abadía, A., Medrano, H. and Flexas, J. Photosynthesis and photoprotection responses to water stress in the wild-extinct plant Lysimachia minoricensis, Environmental and Experimental Botany (60:3), 2007, pp. 308--317.
Galmes et al. 2011	Solanum lycopersicum	Solanaceae	C3C	0.144	mol m-2 s-1	0.092	mol m-2 s-1	1500	32	400	2.5		field	Galmés, J., Conesa, M. A., Ochogavía, J. M., Perdomo, J. A., Francis, D. M., Ribas-Carbó, M., Save, R., Flexas, J., Medrano, H. and Cifre, J. Physiological and morphological adaptations in relation to water use efficiency in Mediterranean accessions of Solanum lycopersicum, Plant, Cell & Environment (34:2), 2011, pp. 245--260.
Galmes et al. 2013a	Solanum lycopersicum	Solanaceae	C3C	0.229	mol m-2 s-1	0.147	mol m-2 s-1	1500	32	400	2.5		greenhouse, field	Galmes, J., Ochogavía, J. M., Gago, J., Roldán, E. J., Cifre, J. and Conesa, M. Àn. Leaf responses to drought stress in Mediterranean accessions of Solanum lycopersicum: anatomical adaptations in relation to gas exchange parameters, Plant, Cell & Environment (36:5), 2013, pp. 920--935.
Galmes et al. 2013b	Nicotiana tabacum	Solanaceae	C3C	0.443	mol m-2 s-1	0.443	mol m-2 s-1	1500	25	400	1.5		controlled environment cabinet, potted (5l)	Galmés, J., Perdomo, J. A., Flexas, J. and Whitney, S. M. Photosynthetic characterization of Rubisco transplantomic lines reveals alterations on photochemistry and mesophyll conductance, Photosynthesis Research (115:2-3), 2013, pp. 153--166.
Gilbert et al. 2012	Populus trichocarpa	Salicaceae	DBF	0.145	mol m-2 s-1	0.145	mol m-2 s-1	400	25	400	1.47		environmentally controlled growth chamber, potted (3.785l)	Gilbert, M. E., Pou, A., Zwieniecki, M. A. and Holbrook, N. M. On measuring the response of mesophyll conductance to carbon dioxide with the variable J method, Journal of Experimental Botany (63:1), 2012, pp. 413--425.
Gillon & Yakir 2000	Glycine max	Fabaceae	C3C	0.32	mol m-2 s-1	0.263	mol m-2 s-1	1200	28		1.5		greenhouse, ambient light/temperature	Gillon, J. S. and Yakir, D. Internal conductance to CO$_2$ diffusion and C$^18$OO discrimination in C$_3$ leaves, Plant Physiology (123:1), 2000, pp. 201--214.
Gillon & Yakir 2000	Nicotiana tabacum	Solanaceae	C3C	0.5	mol m-2 s-1	0.41	mol m-2 s-1	1200	28		1.5		greenhouse, ambient light/temperature	Gillon, J. S. and Yakir, D. Internal conductance to CO$_2$ diffusion and C$^18$OO discrimination in C$_3$ leaves, Plant Physiology (123:1), 2000, pp. 201--214.
Gillon & Yakir 2000	Quercus robur	Fagaceae	DBF	0.27	mol m-2 s-1	0.222	mol m-2 s-1	1200	28		1.5		greenhouse, ambient light/temperature	Gillon, J. S. and Yakir, D. Internal conductance to CO$_2$ diffusion and C$^18$OO discrimination in C$_3$ leaves, Plant Physiology (123:1), 2000, pp. 201--214.
Giuliani et al. 2013	Oryza barthii	Poaceae	C3G	0.154	mol m-2 s-1 bar-1	0.103	mol m-2 s-1	1500	30	350	1.25		controlled-environment growth chamber, potted (3l)	Giuliani, R., Koteyeva, N., Voznesenskaya, E., Evans, M. A., Cousins, A. B. and Edwards, G. E. Coordination of leaf photosynthesis, transpiration, and structural traits in rice and wild relatives (genus Oryza), Plant Physiology (162:3), 2013, pp. 1632--1651.
Giuliani et al. 2013	Oryza glaberrima	Poaceae	C3C	0.4	mol m-2 s-1 bar-1	0.266	mol m-2 s-1	1500	30	350	1.25		controlled-environment growth chamber, potted (3l)	Giuliani, R., Koteyeva, N., Voznesenskaya, E., Evans, M. A., Cousins, A. B. and Edwards, G. E. Coordination of leaf photosynthesis, transpiration, and structural traits in rice and wild relatives (genus Oryza), Plant Physiology (162:3), 2013, pp. 1632--1651.
Giuliani et al. 2013	Oryza glumaepatula	Poaceae	C3G	0.329	mol m-2 s-1 bar-1	0.219	mol m-2 s-1	1500	30	350	1.25		controlled-environment growth chamber, potted (3l)	Giuliani, R., Koteyeva, N., Voznesenskaya, E., Evans, M. A., Cousins, A. B. and Edwards, G. E. Coordination of leaf photosynthesis, transpiration, and structural traits in rice and wild relatives (genus Oryza), Plant Physiology (162:3), 2013, pp. 1632--1651.
Giuliani et al. 2013	Oryza longistaminata	Poaceae	C3G	0.296	mol m-2 s-1 bar-1	0.197	mol m-2 s-1	1500	30	350	1.25		controlled-environment growth chamber, potted (3l)	Giuliani, R., Koteyeva, N., Voznesenskaya, E., Evans, M. A., Cousins, A. B. and Edwards, G. E. Coordination of leaf photosynthesis, transpiration, and structural traits in rice and wild relatives (genus Oryza), Plant Physiology (162:3), 2013, pp. 1632--1651.
Giuliani et al. 2013	Oryza meridionalis	Poaceae	C3G	0.367	mol m-2 s-1 bar-1	0.244	mol m-2 s-1	1500	30	350	1.25		controlled-environment growth chamber, potted (3l)	Giuliani, R., Koteyeva, N., Voznesenskaya, E., Evans, M. A., Cousins, A. B. and Edwards, G. E. Coordination of leaf photosynthesis, transpiration, and structural traits in rice and wild relatives (genus Oryza), Plant Physiology (162:3), 2013, pp. 1632--1651.
Giuliani et al. 2013	Oryza nivara	Poaceae	C3G	0.162	mol m-2 s-1 bar-1	0.108	mol m-2 s-1	1500	30	350	1.25		controlled-environment growth chamber, potted (3l)	Giuliani, R., Koteyeva, N., Voznesenskaya, E., Evans, M. A., Cousins, A. B. and Edwards, G. E. Coordination of leaf photosynthesis, transpiration, and structural traits in rice and wild relatives (genus Oryza), Plant Physiology (162:3), 2013, pp. 1632--1651.
Giuliani et al. 2013	Oryza rufipogon	Poaceae	C3G	0.368	mol m-2 s-1 bar-1	0.245	mol m-2 s-1	1500	30	350	1.25		controlled-environment growth chamber, potted (3l)	Giuliani, R., Koteyeva, N., Voznesenskaya, E., Evans, M. A., Cousins, A. B. and Edwards, G. E. Coordination of leaf photosynthesis, transpiration, and structural traits in rice and wild relatives (genus Oryza), Plant Physiology (162:3), 2013, pp. 1632--1651.
Giuliani et al. 2013	Oryza sativa	Poaceae	C3C	0.321	mol m-2 s-1 bar-1	0.214	mol m-2 s-1	1500	30	350	1.25		controlled-environment growth chamber, potted (3l)	Giuliani, R., Koteyeva, N., Voznesenskaya, E., Evans, M. A., Cousins, A. B. and Edwards, G. E. Coordination of leaf photosynthesis, transpiration, and structural traits in rice and wild relatives (genus Oryza), Plant Physiology (162:3), 2013, pp. 1632--1651.
Giuliani et al. 2013	Oryza punctata	Poaceae	C3G	0.458	mol m-2 s-1 bar-1	0.305	mol m-2 s-1	1500	30	350	1.25		controlled-environment growth chamber, potted (3l)	Giuliani, R., Koteyeva, N., Voznesenskaya, E., Evans, M. A., Cousins, A. B. and Edwards, G. E. Coordination of leaf photosynthesis, transpiration, and structural traits in rice and wild relatives (genus Oryza), Plant Physiology (162:3), 2013, pp. 1632--1651.
Giuliani et al. 2013	Oryza minuta	Poaceae	C3G	0.206	mol m-2 s-1 bar-1	0.137	mol m-2 s-1	1500	30	350	1.25		controlled-environment growth chamber, potted (3l)	Giuliani, R., Koteyeva, N., Voznesenskaya, E., Evans, M. A., Cousins, A. B. and Edwards, G. E. Coordination of leaf photosynthesis, transpiration, and structural traits in rice and wild relatives (genus Oryza), Plant Physiology (162:3), 2013, pp. 1632--1651.
Giuliani et al. 2013	Oryza officinalis	Poaceae	C3G	0.336	mol m-2 s-1 bar-1	0.224	mol m-2 s-1	1500	30	350	1.25		controlled-environment growth chamber, potted (3l)	Giuliani, R., Koteyeva, N., Voznesenskaya, E., Evans, M. A., Cousins, A. B. and Edwards, G. E. Coordination of leaf photosynthesis, transpiration, and structural traits in rice and wild relatives (genus Oryza), Plant Physiology (162:3), 2013, pp. 1632--1651.
Giuliani et al. 2013	Oryza rhizomatis	Poaceae	C3G	0.258	mol m-2 s-1 bar-1	0.172	mol m-2 s-1	1500	30	350	1.25		controlled-environment growth chamber, potted (3l)	Giuliani, R., Koteyeva, N., Voznesenskaya, E., Evans, M. A., Cousins, A. B. and Edwards, G. E. Coordination of leaf photosynthesis, transpiration, and structural traits in rice and wild relatives (genus Oryza), Plant Physiology (162:3), 2013, pp. 1632--1651.
Giuliani et al. 2013	Oryza alta	Poaceae	C3G	0.168	mol m-2 s-1 bar-1	0.112	mol m-2 s-1	1500	30	350	1.25		controlled-environment growth chamber, potted (3l)	Giuliani, R., Koteyeva, N., Voznesenskaya, E., Evans, M. A., Cousins, A. B. and Edwards, G. E. Coordination of leaf photosynthesis, transpiration, and structural traits in rice and wild relatives (genus Oryza), Plant Physiology (162:3), 2013, pp. 1632--1651.
Giuliani et al. 2013	Oryza latifolia	Poaceae	C3G	0.296	mol m-2 s-1 bar-1	0.197	mol m-2 s-1	1500	30	350	1.25		controlled-environment growth chamber, potted (3l)	Giuliani, R., Koteyeva, N., Voznesenskaya, E., Evans, M. A., Cousins, A. B. and Edwards, G. E. Coordination of leaf photosynthesis, transpiration, and structural traits in rice and wild relatives (genus Oryza), Plant Physiology (162:3), 2013, pp. 1632--1651.
Giuliani et al. 2013	Oryza australiensis	Poaceae	C3G	0.431	mol m-2 s-1 bar-1	0.287	mol m-2 s-1	1500	30	350	1.25		controlled-environment growth chamber, potted (3l)	Giuliani, R., Koteyeva, N., Voznesenskaya, E., Evans, M. A., Cousins, A. B. and Edwards, G. E. Coordination of leaf photosynthesis, transpiration, and structural traits in rice and wild relatives (genus Oryza), Plant Physiology (162:3), 2013, pp. 1632--1651.
Giuliani et al. 2013	Oryza brachyantha	Poaceae	C3G	0.067	mol m-2 s-1 bar-1	0.045	mol m-2 s-1	1500	30	350	1.25		controlled-environment growth chamber, potted (3l)	Giuliani, R., Koteyeva, N., Voznesenskaya, E., Evans, M. A., Cousins, A. B. and Edwards, G. E. Coordination of leaf photosynthesis, transpiration, and structural traits in rice and wild relatives (genus Oryza), Plant Physiology (162:3), 2013, pp. 1632--1651.
Giuliani et al. 2013	Oryza coarctata	Poaceae	C3G	0.051	mol m-2 s-1 bar-1	0.034	mol m-2 s-1	1500	30	350	1.25		controlled-environment growth chamber, potted (3l)	Giuliani, R., Koteyeva, N., Voznesenskaya, E., Evans, M. A., Cousins, A. B. and Edwards, G. E. Coordination of leaf photosynthesis, transpiration, and structural traits in rice and wild relatives (genus Oryza), Plant Physiology (162:3), 2013, pp. 1632--1651.
Giuliani et al. 2013	Oryza sativa	Poaceae	C3C	0.342	mol m-2 s-1 bar-1	0.228	mol m-2 s-1	1500	30	350	1.25		controlled-environment growth chamber, potted (3l)	Giuliani, R., Koteyeva, N., Voznesenskaya, E., Evans, M. A., Cousins, A. B. and Edwards, G. E. Coordination of leaf photosynthesis, transpiration, and structural traits in rice and wild relatives (genus Oryza), Plant Physiology (162:3), 2013, pp. 1632--1651.
Giuliani et al. 2013	Oryza glaberrima	Poaceae	C3C	0.358	mol m-2 s-1 bar-1	0.238	mol m-2 s-1	1500	30	350	1.25		controlled-environment growth chamber, potted (3l)	Giuliani, R., Koteyeva, N., Voznesenskaya, E., Evans, M. A., Cousins, A. B. and Edwards, G. E. Coordination of leaf photosynthesis, transpiration, and structural traits in rice and wild relatives (genus Oryza), Plant Physiology (162:3), 2013, pp. 1632--1651.
Giuliani et al. 2013	Oryza glumaepatula	Poaceae	C3G	0.411	mol m-2 s-1 bar-1	0.274	mol m-2 s-1	1500	30	350	1.25		controlled-environment growth chamber, potted (3l)	Giuliani, R., Koteyeva, N., Voznesenskaya, E., Evans, M. A., Cousins, A. B. and Edwards, G. E. Coordination of leaf photosynthesis, transpiration, and structural traits in rice and wild relatives (genus Oryza), Plant Physiology (162:3), 2013, pp. 1632--1651.
Giuliani et al. 2013	Oryza rufipogon	Poaceae	C3G	0.457	mol m-2 s-1 bar-1	0.304	mol m-2 s-1	1500	30	350	1.25		controlled-environment growth chamber, potted (3l)	Giuliani, R., Koteyeva, N., Voznesenskaya, E., Evans, M. A., Cousins, A. B. and Edwards, G. E. Coordination of leaf photosynthesis, transpiration, and structural traits in rice and wild relatives (genus Oryza), Plant Physiology (162:3), 2013, pp. 1632--1651.
Gong et al. 2018	Hordeum vulgare	Poaceae	C3C	0.25	mol m-2 s-1	0.298	mol m-2 s-1	700	22.4	400		50	growth chamber, potted	Gong, X. Y., Tcherkez, G., Wenig, J., Schaeufele, R. and Schnyder, H. Measurement of leaf day respiration using a new isotopic disequilibrium method compared with the Laisk method, New Phytologist (218), 2018, pp. 1371--1382.
Gong et al. 2018	Triticum aestivum	Poaceae	C3C	0.32	mol m-2 s-1	0.381	mol m-2 s-1	700	22.4	400		50	growth chamber, potted	Gong, X. Y., Tcherkez, G., Wenig, J., Schaeufele, R. and Schnyder, H. Measurement of leaf day respiration using a new isotopic disequilibrium method compared with the Laisk method, New Phytologist (218), 2018, pp. 1371--1382.
Gong et al. 2018	Ricinus communis	Euphorbiaceae	EBF	0.12	mol m-2 s-1	0.143	mol m-2 s-1	700	22.4	400		50	growth chamber, potted	Gong, X. Y., Tcherkez, G., Wenig, J., Schaeufele, R. and Schnyder, H. Measurement of leaf day respiration using a new isotopic disequilibrium method compared with the Laisk method, New Phytologist (218), 2018, pp. 1371--1382.
Gong et al. 2018	Phaseolus vulgaris	Fabaceae	C3C	0.09	mol m-2 s-1	0.107	mol m-2 s-1	700	22.4	400		50	growth chamber, potted	Gong, X. Y., Tcherkez, G., Wenig, J., Schaeufele, R. and Schnyder, H. Measurement of leaf day respiration using a new isotopic disequilibrium method compared with the Laisk method, New Phytologist (218), 2018, pp. 1371--1382.
Gorton et al. 2003	Alocasia brisbanensis	Araceae	C3G	0.089	mol m-2 s-1	0.125	mol m-2 s-1	400	20				greenhouse	Gorton, H. L., Herbert, S. K. and Vogelmann, T. C. Photoacoustic analysis indicates that chloroplast movement does not alter liquid-phase CO$_2$ diffusion in leaves of Alocasia brisbanensis, Plant Physiology (132:3), 2003, pp. 1529--1539.
Grassi et al. 2009	Arbutus unedo	Ericaceae	EBF	0.109	mol m-2 s-1	0.086	mol m-2 s-1	700	28.6				natural	Grassi, G., Ripullone, F., Borghetti, M., Raddi, S. and Magnani, F. Contribution of diffusional and non-diffusional limitations to midday depression of photosynthesis in Arbutus unedo L., Trees (23:6), 2009, pp. 1149--1161.
Greer 2015	Malus domestica	Rosaceae	DBF	0.213	mol m-2 s-1	0.213	mol m-2 s-1	1400	25	390			field, potted (50l)	Greer, D. H. Seasonal changes in the photosynthetic response to CO$_2$ and temperature in apple (Malus domestica cv.‘Red Gala’) leaves during a growing season with a high temperature event, Functional Plant Biology (42:3), 2015, pp. 309--324.
Guan et al. 2011	Paphiopedilum armeniacum	Orchidaceae	C3G	0.037	mol m-2 s-1	0.037	mol m-2 s-1	300	25	370	1.25	60	greenhouse	Guan, Z.-J., Zhang, S.-B., Guan, K.-Y., Li, S.-Y. and Hu, H. Leaf anatomical structures of Paphiopedilum and Cypripedium and their adaptive significance, Journal of Plant Research (124:2), 2011, pp. 289--298.
Guan et al. 2011	Cypripedium flavum	Orchidaceae	C3G	0.065	mol m-2 s-1	0.092	mol m-2 s-1	1000	20	370	1.25	60	greenhouse	Guan, Z.-J., Zhang, S.-B., Guan, K.-Y., Li, S.-Y. and Hu, H. Leaf anatomical structures of Paphiopedilum and Cypripedium and their adaptive significance, Journal of Plant Research (124:2), 2011, pp. 289--298.
Han 2011	Pinus densiflora	Pinaceae	ENF	0.172	mol m-2 s-1	0.163	mol m-2 s-1	1100	25.8	ambient	1.4		natural	Han, Q. Height-related decreases in mesophyll conductance, leaf photosynthesis and compensating adjustments associated with leaf nitrogen concentrations in Pinus densiflora, Tree Physiology (31:9), 2011, pp. 976-984.
Han et al. 2010	Fagus crenata	Fagaceae	DBF	0.166	mol m-2 s-1	0.166	mol m-2 s-1	1000	25	360			natural	Han, Q., Iio, A., Naramoto, M. and Kakubari, Y. Response of internal conductance to soil drought in sun and shade leaves of adult Fagus crenata, Acta Silvatica et Lignaria Hungarica (6), 2010, pp. 123--134.
Han et al. 2016	Gossypium hirsutum	Malvaceae	C3C	0.478	mol m-2 s-1	0.392	mol m-2 s-1	600	28	400	1.5		controlled climate chamber, potted (10l)	Han, J.-M., Meng, H.-F., Wang, S.-Y., Jiang, C.-D., Liu, F., Zhang, W.-F. and Zhang, Y.-L. Variability of mesophyll conductance and its relationship with water use efficiency in cotton leaves under drought pretreatment, Journal of Plant Physiology (194), 2016, pp. 61--71.
Hanba et al. 1999	Castanopsis sieboldii	Fagaceae	EBF	0.063	mol m-2 s-1	0.063	mol m-2 s-1	400	25				field conditions, potted (5l)	Hanba, Y., Miyazawa, S.-I. and Terashima, I. The influence of leaf thickness on the CO$_2$ transfer conductance and leaf stable carbon isotope ratio for some evergreen tree species in Japanese warm-temperate forests, Functional Ecology (13:5), 1999, pp. 632--639.
Hanba et al. 1999	Camellia japonica	Theaceae	EBF	0.095	mol m-2 s-1	0.095	mol m-2 s-1	400	25				field conditions, potted (5l)	Hanba, Y., Miyazawa, S.-I. and Terashima, I. The influence of leaf thickness on the CO$_2$ transfer conductance and leaf stable carbon isotope ratio for some evergreen tree species in Japanese warm-temperate forests, Functional Ecology (13:5), 1999, pp. 632--639.
Hanba et al. 1999	Ligustrum lucidum	Oleaceae	EBF	0.09	mol m-2 s-1	0.09	mol m-2 s-1	400	25				field conditions, potted (5l)	Hanba, Y., Miyazawa, S.-I. and Terashima, I. The influence of leaf thickness on the CO$_2$ transfer conductance and leaf stable carbon isotope ratio for some evergreen tree species in Japanese warm-temperate forests, Functional Ecology (13:5), 1999, pp. 632--639.
Hanba et al. 1999	Quercus phillyraeoides	Fagaceae	EBF	0.14	mol m-2 s-1	0.14	mol m-2 s-1	400	25				field conditions, potted (5l)	Hanba, Y., Miyazawa, S.-I. and Terashima, I. The influence of leaf thickness on the CO$_2$ transfer conductance and leaf stable carbon isotope ratio for some evergreen tree species in Japanese warm-temperate forests, Functional Ecology (13:5), 1999, pp. 632--639.
Hanba et al. 1999	Cinnamomum camphora	Lauraceae	EBF	0.06	mol m-2 s-1	0.06	mol m-2 s-1	400	25				field conditions, potted (5l)	Hanba, Y., Miyazawa, S.-I. and Terashima, I. The influence of leaf thickness on the CO$_2$ transfer conductance and leaf stable carbon isotope ratio for some evergreen tree species in Japanese warm-temperate forests, Functional Ecology (13:5), 1999, pp. 632--639.
Hanba et al. 2001	Acer mono	Sapindaceae	DBF	0.127	mol m-2 s-1	0.127	mol m-2 s-1	760	25	350			field conditions, potted (5l)	Hanba, Y. T., Miyazawa, S.-I., Kogami, H. and Terashima, I. Effects of leaf age on internal CO$_2$ transfer conductance and photosynthesis in tree species having different types of shoot phenology, Functional Plant Biology (28:11), 2001, pp. 1075--1084.
Hanba et al. 2001	Alnus japonica	Betulaceae	DBF	0.116	mol m-2 s-1	0.116	mol m-2 s-1	760	25	350			field conditions, potted (5l)	Hanba, Y. T., Miyazawa, S.-I., Kogami, H. and Terashima, I. Effects of leaf age on internal CO$_2$ transfer conductance and photosynthesis in tree species having different types of shoot phenology, Functional Plant Biology (28:11), 2001, pp. 1075--1084.
Hanba et al. 2001	Populus maximowiczii	Salicaceae	DBF	0.103	mol m-2 s-1	0.103	mol m-2 s-1	760	25	350			field conditions, potted (5l)	Hanba, Y. T., Miyazawa, S.-I., Kogami, H. and Terashima, I. Effects of leaf age on internal CO$_2$ transfer conductance and photosynthesis in tree species having different types of shoot phenology, Functional Plant Biology (28:11), 2001, pp. 1075--1084.
Hanba et al. 2002	Acer mono	Sapindaceae	DBF	0.065	mol m-2 s-1	0.066	mol m-2 s-1	740	24.8	350	0.78		field conditions, potted (5l)	Hanba, Y., Kogami, H. and Terashima, I. The effect of growth irradiance on leaf anatomy and photosynthesis in Acer species differing in light demand, Plant, Cell & Environment (25:8), 2002, pp. 1021--1030.
Hanba et al. 2002	Acer palmatum	Sapindaceae	DBF	0.052	mol m-2 s-1	0.052	mol m-2 s-1	740	24.8	350	0.78		field conditions, potted (5l)	Hanba, Y., Kogami, H. and Terashima, I. The effect of growth irradiance on leaf anatomy and photosynthesis in Acer species differing in light demand, Plant, Cell & Environment (25:8), 2002, pp. 1021--1030.
Hanba et al. 2002	Acer rufinerve	Sapindaceae	DBF	0.047	mol m-2 s-1	0.047	mol m-2 s-1	740	24.8	350	0.78		field conditions, potted (5l)	Hanba, Y., Kogami, H. and Terashima, I. The effect of growth irradiance on leaf anatomy and photosynthesis in Acer species differing in light demand, Plant, Cell & Environment (25:8), 2002, pp. 1021--1030.
Hanba et al. 2003	Helianthus annuus	Asteraceae	C3C	0.241	mol m-2 s-1	0.241	mol m-2 s-1	740			0.78		temperature-controlled greenhouse, natural light	Hanba, Y., Kogami, H. and Terashima, I. The effect of internal CO$_2$ conductance on leaf carbon isotope ratio, Isotopes in Environmental and Health Studies (39:1), 2003, pp. 5--13.
Hanba et al. 2003	Ipomoea nil	Convolvulaceae	C3G	0.19	mol m-2 s-1	0.19	mol m-2 s-1	740			0.78		temperature-controlled greenhouse, natural light	Hanba, Y., Kogami, H. and Terashima, I. The effect of internal CO$_2$ conductance on leaf carbon isotope ratio, Isotopes in Environmental and Health Studies (39:1), 2003, pp. 5--13.
Hanba et al. 2003	Solanum lycopersicum	Solanaceae	C3C	0.133	mol m-2 s-1	0.133	mol m-2 s-1	740			0.78		temperature-controlled greenhouse, natural light	Hanba, Y., Kogami, H. and Terashima, I. The effect of internal CO$_2$ conductance on leaf carbon isotope ratio, Isotopes in Environmental and Health Studies (39:1), 2003, pp. 5--13.
Hanba et al. 2003	Phaseolus vulgaris	Fabaceae	C3C	0.295	mol m-2 s-1	0.295	mol m-2 s-1	740			0.78		growth chamber	Hanba, Y., Kogami, H. and Terashima, I. The effect of internal CO$_2$ conductance on leaf carbon isotope ratio, Isotopes in Environmental and Health Studies (39:1), 2003, pp. 5--13.
Hanba et al. 2003	Coffea arabica	Rubiaceae	TRF	0.059	mol m-2 s-1	0.059	mol m-2 s-1	740			0.78		temperature-controlled greenhouse, natural light	Hanba, Y., Kogami, H. and Terashima, I. The effect of internal CO$_2$ conductance on leaf carbon isotope ratio, Isotopes in Environmental and Health Studies (39:1), 2003, pp. 5--13.
Hanba et al. 2004	Oryza sativa	Poaceae	C3C	0.193	mol m-2 s-1	0.193	mol m-2 s-1	740	25	350	0.83		controlled environment growth chamber	Hanba, Y. T., Shibasaka, M., Hayashi, Y., Hayakawa, T., Kasamo, K., Terashima, I. and Katsuhara, M. Overexpression of the barley aquaporin HvPIP2;1 increases internal CO$_2$ conductance and CO$_2$ assimilation in the leaves of transgenic rice plants, Plant and Cell Physiology (45:5), 2004, pp. 521--529.
Haque et al. 2017	Solanum lycopersicum	Solanaceae	C3C	0.15	mol m-2 s-1	0.16	mol m-2 s-1	1200	24				climate controlled growth room, climate chamber, potted	Haque, M. S., de Sousa, A., Soares, C., Kjaer, K. H., Fidalgo, F., Rosenqvist, E. and Ottosen, C.-O. Temperature variation under continuous light restores tomato leaf photosynthesis and maintains the diurnal pattern in stomatal conductance, Frontiers in Plant Science (8), 2017, pp. 1602.
Harley et al. 1992	Quercus rubra	Fagaceae	DBF	0.137	mol m-2 s-1 bar-1	0.137	mol m-2 s-1	1000	25	350			greenhouse, potted	Harley, P. C., Loreto, F., Di Marco, G. and Sharkey, T. D. Theoretical considerations when estimating the mesophyll conductance to CO$_2$ flux by analysis of the response of photosynthesis to CO$_2$, Plant Physiology (98:4), 1992, pp. 1429--1436.
Harley et al. 1992	Eucalyptus globulus	Myrtaceae	EBF	0.115	mol m-2 s-1 bar-1	0.115	mol m-2 s-1	1000	25	350			greenhouse, potted	Harley, P. C., Loreto, F., Di Marco, G. and Sharkey, T. D. Theoretical considerations when estimating the mesophyll conductance to CO$_2$ flux by analysis of the response of photosynthesis to CO$_2$, Plant Physiology (98:4), 1992, pp. 1429--1436.
Hassiotou et al. 2009	Banksia serrata	Proteaceae	EBF	0.157	mol m-2 s-1	0.192	mol m-2 s-1	1500	22	380	1.3		greenhouse, potted (10l)	Hassiotou, F., Ludwig, M., Renton, M., Veneklaas, E. J. and Evans, J. R. Influence of leaf dry mass per area, CO$_2$, and irradiance on mesophyll conductance in sclerophylls, Journal of Experimental Botany (60:8), 2009, pp. 2303--2314.
Hassiotou et al. 2009	Banksia integrifolia	Proteaceae	EBF	0.163	mol m-2 s-1	0.245	mol m-2 s-1	1500	19	380	1.3		greenhouse, potted (10l)	Hassiotou, F., Ludwig, M., Renton, M., Veneklaas, E. J. and Evans, J. R. Influence of leaf dry mass per area, CO$_2$, and irradiance on mesophyll conductance in sclerophylls, Journal of Experimental Botany (60:8), 2009, pp. 2303--2314.
Hassiotou et al. 2009	Banksia attenuata	Proteaceae	EBF	0.169	mol m-2 s-1	0.207	mol m-2 s-1	1500	22	380	1.3		field, then greenhouse, potted (10l)	Hassiotou, F., Ludwig, M., Renton, M., Veneklaas, E. J. and Evans, J. R. Influence of leaf dry mass per area, CO$_2$, and irradiance on mesophyll conductance in sclerophylls, Journal of Experimental Botany (60:8), 2009, pp. 2303--2314.
Hassiotou et al. 2009	Banksia solandri	Proteaceae	EBF	0.169	mol m-2 s-1	0.207	mol m-2 s-1	1500	22	380	1.3		field, then greenhouse, potted (10l)	Hassiotou, F., Ludwig, M., Renton, M., Veneklaas, E. J. and Evans, J. R. Influence of leaf dry mass per area, CO$_2$, and irradiance on mesophyll conductance in sclerophylls, Journal of Experimental Botany (60:8), 2009, pp. 2303--2314.
Hassiotou et al. 2009	Banksia paludosa	Proteaceae	EBF	0.152	mol m-2 s-1	0.186	mol m-2 s-1	1500	22	380	1.3		greenhouse, potted (10l)	Hassiotou, F., Ludwig, M., Renton, M., Veneklaas, E. J. and Evans, J. R. Influence of leaf dry mass per area, CO$_2$, and irradiance on mesophyll conductance in sclerophylls, Journal of Experimental Botany (60:8), 2009, pp. 2303--2314.
Hassiotou et al. 2009	Banksia repens	Proteaceae	EBF	0.109	mol m-2 s-1	0.134	mol m-2 s-1	1500	22	380	1.3		field, then greenhouse, potted (10l)	Hassiotou, F., Ludwig, M., Renton, M., Veneklaas, E. J. and Evans, J. R. Influence of leaf dry mass per area, CO$_2$, and irradiance on mesophyll conductance in sclerophylls, Journal of Experimental Botany (60:8), 2009, pp. 2303--2314.
Hassiotou et al. 2009	Banksia elderiana	Proteaceae	EBF	0.085	mol m-2 s-1	0.104	mol m-2 s-1	1500	22	380	1.3		field, then greenhouse, potted (10l)	Hassiotou, F., Ludwig, M., Renton, M., Veneklaas, E. J. and Evans, J. R. Influence of leaf dry mass per area, CO$_2$, and irradiance on mesophyll conductance in sclerophylls, Journal of Experimental Botany (60:8), 2009, pp. 2303--2314.
Haworth et al. 2016	Avena sativa	Poaceae	C3C	0.625	mol m-2 s-1 bar-1	0.625	mol m-2 s-1	2000	25	50-2000	1.7		growth chamber, potted (6l)	Haworth, M., Killi, D., Materassi, A., Raschi, A. and Centritto, M. Impaired stomatal control is associated with reduced photosynthetic physiology in crop species grown at elevated [CO$_2$], Frontiers in Plant Science (7:1568), 2016, pp. 1-13.
Haworth et al. 2016	Helianthus annuus	Asteraceae	C3C	0.212	mol m-2 s-1 bar-1	0.212	mol m-2 s-1	2000	25	50-2000	1.7		growth chamber, potted (6l)	Haworth, M., Killi, D., Materassi, A., Raschi, A. and Centritto, M. Impaired stomatal control is associated with reduced photosynthetic physiology in crop species grown at elevated [CO$_2$], Frontiers in Plant Science (7:1568), 2016, pp. 1-13.
Haworth et al. 2016	Gossypium hirsutum	Malvaceae	C3C	0.461	mol m-2 s-1 bar-1	0.461	mol m-2 s-1	2000	25	50-2000	1.7		growth chamber, potted (6l)	Haworth, M., Killi, D., Materassi, A., Raschi, A. and Centritto, M. Impaired stomatal control is associated with reduced photosynthetic physiology in crop species grown at elevated [CO$_2$], Frontiers in Plant Science (7:1568), 2016, pp. 1-13.
Haworth et al. 2016	Hordeum vulgare	Poaceae	C3C	0.145	mol m-2 s-1 bar-1	0.145	mol m-2 s-1	2000	25	50-2000	1.7		growth chamber, potted (6l)	Haworth, M., Killi, D., Materassi, A., Raschi, A. and Centritto, M. Impaired stomatal control is associated with reduced photosynthetic physiology in crop species grown at elevated [CO$_2$], Frontiers in Plant Science (7:1568), 2016, pp. 1-13.
Haworth et al. 2016	Triticum aestivum	Poaceae	C3C	0.495	mol m-2 s-1 bar-1	0.495	mol m-2 s-1	2000	25	50-2000	1.7		growth chamber, potted (6l)	Haworth, M., Killi, D., Materassi, A., Raschi, A. and Centritto, M. Impaired stomatal control is associated with reduced photosynthetic physiology in crop species grown at elevated [CO$_2$], Frontiers in Plant Science (7:1568), 2016, pp. 1-13.
Hay et al. 2017	Glycine max	Fabaceae	C3C	0.244	mol m-2 s-1	0.244	mol m-2 s-1	1500		400			greenhouse	Hay, W. T., Bihmidine, S., Mutlu, N., Le Hoang, K., Awada, T., Weeks, D. P., Clemente, T. E. and Long, S. P. Enhancing soybean photosynthetic CO$_2$ assimilation using a cyanobacterial membrane protein, ictB, Journal of Plant Physiology (212), 2017, pp. 58--68.
He et al. 2017	Oryza sativa	Poaceae	C3C	0.468	mol m-2 s-1	0.338	mol m-2 s-1	2000	30	370	1.45		field, potted (12l)	He, W., Adachi, S., Sage, R. F., Ookawa, T. and Hirasawa, T. Leaf photosynthetic rate and mesophyll cell anatomy changes during ontogenesis in backcrossed indica $$ japonica rice inbred lines, Photosynthesis Research (), 2017, pp. 1--12.
Heckwolf et al. 2011	Arabidopsis thaliana	Brassicaceae	C3G	0.161	mol m-2 s-1 bar-1	0.161	mol m-2 s-1	750	25	400	1.2		glasshouse, soil	Heckwolf, M., Pater, D., Hanson, D. T. and Kaldenhoff, R. The Arabidopsis thaliana aquaporin AtPIP1;2 is a physiologically relevant CO$_2$ transport facilitator, The Plant Journal (67:5), 2011, pp. 795--804.
Hommel et al. 2014	Acer platanoides	Sapindaceae	DBF	0.057	mol m-2 s-1	0.061	mol m-2 s-1	700	24	400		60	greenhouse, potted (4l)	Hommel, R., Siegwolf, R., Saurer, M., Farquhar, G. D., Kayler, Z., Ferrio, J. P. and Gessler, A. Drought response of mesophyll conductance in forest understory species–impacts on water-use efficiency and interactions with leaf water movement, Physiologia Plantarum (152:1), 2014, pp. 98--114.
Hommel et al. 2014	Impatiens noli-tangere	Balsaminaceae	C3G	0.091	mol m-2 s-1	0.097	mol m-2 s-1	700	24	400		60	greenhouse, plant tubes (15l)	Hommel, R., Siegwolf, R., Saurer, M., Farquhar, G. D., Kayler, Z., Ferrio, J. P. and Gessler, A. Drought response of mesophyll conductance in forest understory species–impacts on water-use efficiency and interactions with leaf water movement, Physiologia Plantarum (152:1), 2014, pp. 98--114.
Hommel et al. 2014	Allium ursinum	Allioideae	C3G	0.042	mol m-2 s-1	0.045	mol m-2 s-1	700	24	400		60	greenhouse, plant tubes (15l)	Hommel, R., Siegwolf, R., Saurer, M., Farquhar, G. D., Kayler, Z., Ferrio, J. P. and Gessler, A. Drought response of mesophyll conductance in forest understory species–impacts on water-use efficiency and interactions with leaf water movement, Physiologia Plantarum (152:1), 2014, pp. 98--114.
Hommel et al. 2014	Mercurialis annua	Euphorbiaceae	C3G	0.053	mol m-2 s-1	0.056	mol m-2 s-1	700	24	400		60	greenhouse, plant tubes (15l)	Hommel, R., Siegwolf, R., Saurer, M., Farquhar, G. D., Kayler, Z., Ferrio, J. P. and Gessler, A. Drought response of mesophyll conductance in forest understory species–impacts on water-use efficiency and interactions with leaf water movement, Physiologia Plantarum (152:1), 2014, pp. 98--114.
Hu et al. 2010	Poa pratensis	Poaceae	C3G	0.28	mol m-2 s-1 bar-1	0.28	mol m-2 s-1	800	25	50-1000		60	greenhouse then growth chamber, potted	Hu, L., Wang, Z. and Huang, B. Diffusion limitations and metabolic factors associated with inhibition and recovery of photosynthesis from drought stress in a C3 perennial grass species, Physiologia Plantarum (139:1), 2010, pp. 93--106.
Huang et al. 2015	Nicotiana tabacum	Solanaceae	C3C	0.28	mol m-2 s-1	0.28	mol m-2 s-1	1200	25	400		60	field, potted	Huang, W., Hu, H. and Zhang, S.-B. Photorespiration plays an important role in the regulation of photosynthetic electron flow under fluctuating light in tobacco plants grown under full sunlight, Frontiers in Plant Science (6:621), 2015, pp. 1-9.
Huang et al. 2016a	Nicotiana tabacum	Solanaceae	C3C	0.295	mol m-2 s-1	0.295	mol m-2 s-1	2000	25	400		60	field, potted	Huang, W., Yang, Y.-J., Hu, H. and Zhang, S.-B. Response of the water–water cycle to the change in photorespiration in tobacco, Journal of Photochemistry and Photobiology B: Biology (157), 2016, pp. 97--104.
Huang et al. 2016b	Eucalyptus camaldulensis	Myrtaceae	EBF	0.124	mol m-2 s-1	0.124	mol m-2 s-1	2000	25	400		60-70	field	Huang, W., Tong, Y.-G., Yu, G.-Y. and Yang, W.-X. The sclerophyllous Eucalyptus camaldulensis and herbaceous Nicotiana tabacum have different mechanisms to maintain high rates of photosynthesis, Frontiers in Plant Science (7:1769), 2016, pp. 1-12.
Huang et al. 2016b	Nicotiana tabacum	Solanaceae	C3C	0.424	mol m-2 s-1	0.424	mol m-2 s-1	2000	25	400		60-70	phytotron, potted	Huang, W., Tong, Y.-G., Yu, G.-Y. and Yang, W.-X. The sclerophyllous Eucalyptus camaldulensis and herbaceous Nicotiana tabacum have different mechanisms to maintain high rates of photosynthesis, Frontiers in Plant Science (7:1769), 2016, pp. 1-12.
Huang et al. 2017	Oryza sativa	Poaceae	C3C	0.369	mol m-2 s-1	0.303	mol m-2 s-1	1500	28	400		60	field, potted (11l)	Huang, G., Zhang, Q., Wei, X., Peng, S. and Li, Y. Nitrogen can alleviate the inhibition of photosynthesis caused by high temperature stress under both steady-state and flecked irradiance, Frontiers in Plant Science (8:945), 2017, pp. 1--9.
Jahan et al. 2014	Triticum aestivum	Poaceae	C3C	0.727	mol m-2 s-1 bar-1	0.727	mol m-2 s-1	1500	25	380			controlled-environment growth cabinet, potted (2l)	Jahan, E., Amthor, J. S., Farquhar, G. D., Trethowan, R. and Barbour, M. M. Variation in mesophyll conductance among Australian wheat genotypes, Functional Plant Biology (41:6), 2014, pp. 568--580.
Jakli et al. 2017	Helianthus annuus	Asteraceae	C3C	0.187	mol m-2 s-1	0.263	mol m-2 s-1	500	20	380		55	greenhouse, potted (5l)	Jákli, B., Tavakol, E., Tränkner, M., Senbayram, M. and Dittert, K. Quantitative limitations to photosynthesis in K deficient sunflower and their implications on water-use efficiency, Journal of Plant Physiology (209), 2017, pp. 20--30.
Jin et al. 2011	Carya cathayensis	Juglandaceae	DBF	0.18	mol m-2 s-1	0.148	mol m-2 s-1	1200	28	380		50	greenhouse, potted	Jin, S. H., Huang, J. Q., Li, X. Q., Zheng, B. S., Wu, J. S., Wang, Z. J., Liu, G. H. and Chen, M. Effects of potassium supply on limitations of photosynthesis by mesophyll diffusion conductance in Carya cathayensis, Tree Physiology (31:10), 2011, pp. 1142--1151.
Juszczuk et al. 2007	Cucumis sativus	Cucurbitaceae	C3C	0.256	mol m-2 s-1	0.256	mol m-2 s-1	1500	25	400	1.8		potted (3.5l)	Juszczuk, I. M., Flexas, J., Szal, B., Dabrowska, Z., Ribas-Carbo, M. and Rychter, A. M. Effect of mitochondrial genome rearrangement on respiratory activity, photosynthesis, photorespiration and energy status of MSC16 cucumber (Cucumis sativus) mutant, Physiologia Plantarum (131:4), 2007, pp. 527--541.
Kelly et al. 2014	Solanum lycopersicum	Solanaceae	C3C	0.248	mol m-2 s-1	0.203	mol m-2 s-1	1200	28	370	1.75		NA	Kelly, G., Sade, N., Attia, Z., Secchi, F., Zwieniecki, M., Holbrook, N. M., Levi, A., Alchanatis, V., Moshelion, M. and Granot, D. Relationship between hexokinase and the aquaporin PIP1 in the regulation of photosynthesis and plant growth, PloS ONE (9:2), 2014, pp. e87888.
Killi & Haworth 2017	Chenopodium quinoa	Amaranthaceae	C3C	0.365	mol m-2 s-1 bar-1	0.365	mol m-2 s-1	2000	25	400		60	field, potted (20l)	Killi, D. and Haworth, M. Diffusive and metabolic constraints to photosynthesis in Quinoa during drought and salt stress, Plants (6:4), 2017, pp. 49.
Kitao et al. 2015	Betula platyphylla	Betulaceae	DBF	0.156	mol m-2 s-1	0.113	mol m-2 s-1	1200	30	360		70-80	growth chamber, potted (3l)	Kitao, M., Yazaki, K., Kitaoka, S., Fukatsu, E., Tobita, H., Komatsu, M., Maruyama, Y. and Koike, T. Mesophyll conductance in leaves of Japanese white birch (Betula platyphylla var. japonica) seedlings grown under elevated CO$_2$ concentration and low N availability, Physiologia Plantarum (155:4), 2015, pp. 435--445.
Kodama et al. 2011	Triticum x Secale	Poaceae	C3C	0.338	mol m-2 s-1	0.338	mol m-2 s-1	1500	25	450		52	controlled environment growth chamber, potted (5l)	Kodama, N., Cousins, A., Tu, K. P. and Barbour, M. M. Spatial variation in photosynthetic CO$_2$ carbon and oxygen isotope discrimination along leaves of the monocot triticale (Triticum$$Secale) relates to mesophyll conductance and the Péclet effect, Plant, Cell & Environment (34:9), 2011, pp. 1548--1562.
Kodama et al. 2011	Triticum x Secale	Poaceae	C3C	0.413	mol m-2 s-1	0.413	mol m-2 s-1	1500	25	0-2000		52	controlled environment growth chamber, potted (5l)	Kodama, N., Cousins, A., Tu, K. P. and Barbour, M. M. Spatial variation in photosynthetic CO$_2$ carbon and oxygen isotope discrimination along leaves of the monocot triticale (Triticum$$Secale) relates to mesophyll conductance and the Péclet effect, Plant, Cell & Environment (34:9), 2011, pp. 1548--1562.
Koester et al. 2016	Glycine max	Fabaceae	C3C	0.21	mol m-2 s-1 bar-1	0.208	mol m-2 s-1	1750	25	400			field	Koester, R. P., Nohl, B. M., Diers, B. W. and Ainsworth, E. A. Has photosynthetic capacity increased with 80 years of soybean breeding? An examination of historical soybean cultivars, Plant, Cell & Environment (39:5), 2016, pp. 1058--1067.
Kogami et al. 2001	Polygonum cuspidatum	Polygonaceae	C3C	0.193	mol m-2 s-1 bar-1	0.193	mol m-2 s-1		25	350			natural	Kogami, H., Hanba, Y., Kibe, T., Terashima, I. and Masuzawa, T. CO$_2$ transfer conductance, leaf structure and carbon isotope composition of Polygonum cuspidatum leaves from low and high altitudes, Plant, Cell & Environment (24:5), 2001, pp. 529--538.
Lanigan et al. 2008	Senecio squalidus	Asteraceae	C3G	0.27	mol m-2 s-1	0.27	mol m-2 s-1	1000	25	370		80	greenhouse, potted	Lanigan, G. J., Betson, N., Griffiths, H. and Seibt, U. Carbon isotope fractionation during photorespiration and carboxylation in Senecio, Plant Physiology (148:4), 2008, pp. 2013--2020.
Lanigan et al. 2008	Senecio cineraria	Asteraceae	C3G	0.25	mol m-2 s-1	0.25	mol m-2 s-1	1000	25	370		80	greenhouse, potted	Lanigan, G. J., Betson, N., Griffiths, H. and Seibt, U. Carbon isotope fractionation during photorespiration and carboxylation in Senecio, Plant Physiology (148:4), 2008, pp. 2013--2020.
Lanigan et al. 2008	Senecio greyii	Asteraceae	EBF	0.22	mol m-2 s-1	0.22	mol m-2 s-1	1000	25	370		80	greenhouse, potted	Lanigan, G. J., Betson, N., Griffiths, H. and Seibt, U. Carbon isotope fractionation during photorespiration and carboxylation in Senecio, Plant Physiology (148:4), 2008, pp. 2013--2020.
Lauteri et al. 1997	Castanea sativa	Fagaceae	DBF	0.052	mol m-2 s-1	0.052	mol m-2 s-1	1800		100000			field, potted (50l)	Lauteri, M., Scartazza, A., Guido, M. and Brugnoli, E. Genetic variation in photosynthetic capacity, carbon isotope discrimination and mesophyll conductance in provenances of Castanea sativa adapted to different environments, Functional Ecology (11:6), 1997, pp. 675--683.
Lauteri et al. 2014	Oryza sativa	Poaceae	C3C	0.354	mol m-2 s-1	0.256	mol m-2 s-1	1400	30	ambient		45-55	field	Lauteri, M., Haworth, M., Serraj, R., Monteverdi, M. C. and Centritto, M. Photosynthetic diffusional constraints affect yield in drought stressed rice cultivars during flowering, PloS ONE (9:10), 2014, pp. e109054.
Lauteri et al. 2014	Oryza sativa	Poaceae	C3C	0.439	mol m-2 s-1	0.317	mol m-2 s-1	1400	30	ambient		45-55	field	Lauteri, M., Haworth, M., Serraj, R., Monteverdi, M. C. and Centritto, M. Photosynthetic diffusional constraints affect yield in drought stressed rice cultivars during flowering, PloS ONE (9:10), 2014, pp. e109054.
Li et al. 2009	Oryza sativa	Poaceae	C3C	0.66	mol m-2 s-1	0.578	mol m-2 s-1	1500	27	400		20	greenhouse, potted (6l)	Li, Y., Gao, Y., Xu, X., Shen, Q. and Guo, S. Light-saturated photosynthetic rate in high-nitrogen rice (Oryza sativa L.) leaves is related to chloroplastic CO$_2$ concentration, Journal of Experimental Botany (60:8), 2009, pp. 2351--2360.
Li et al. 2012	Oryza sativa	Poaceae	C3C	0.181	mol m-2 s-1	0.131	mol m-2 s-1	1500	30	380	1.5		greenhouse, potted (3l)	Li, Y., Ren, B., Yang, X., Xu, G., Shen, Q. and Guo, S. Chloroplast downsizing under nitrate nutrition restrained mesophyll conductance and photosynthesis in rice (Oryza sativa L.) under drought conditions, Plant and Cell Physiology (53:5), 2012, pp. 892--900.
Li et al. 2013a	Oryza sativa	Poaceae	C3C	0.255	mol m-2 s-1	0.179	mol m-2 s-1	1500	30.5	424.3		50	greenhouse, potted (6l)	Li, Y., Ren, B., Ding, L., Shen, Q., Peng, S. and Guo, S. Does chloroplast size influence photosynthetic nitrogen use efficiency?, PloS ONE (8:4), 2013, pp. e62036.
Li et al. 2013b	Oryza sativa	Poaceae	C3C	0.48	mol m-2 s-1	0.48	mol m-2 s-1	1500		400			greenhouse, potted (3l)	Li, Y., Ren, B., Gao, L., Ding, L., Jiang, D., Xu, X., Shen, Q. and Guo, S. Less chlorophyll does not necessarily restrain light capture ability and photosynthesis in a chlorophyll-deficient rice mutant, Journal of Agronomy and Crop Science (199:1), 2013, pp. 49--56.
Li et al. 2014	Arabidopsis thaliana	Brassicaceae	C3G	0.171	mol m-2 s-1	0.171	mol m-2 s-1	1500	25	400	1.2		environmentally controlled chamber, potted	Li, X., Han, L., Zhao, Y., You, Z., Dong, H. and Zhang, C. Hpa1 harpin needs nitroxyl terminus to promote vegetative growth and leaf photosynthesis in Arabidopsis, Journal of Biosciences (39:1), 2014, pp. 127--137.
Li et al. 2015	Arabidopsis thaliana	Brassicaceae	C3G	0.22	mol m-2 s-1 bar-1	0.22	mol m-2 s-1		25			45	plant growth chambers, potted (0.06l)	Li, L., Wang, H., Gago, J., Cui, H., Qian, Z., Kodama, N., Ji, H., Tian, S., Shen, D., Chen, Y. and others Harpin Hpa1 Interacts with Aquaporin PIP1;4 to Promote the Substrate Transport and Photosynthesis in Arabidopsis., Scientific Reports (5:17207), 2015.
Li et al. 2015	Arabidopsis thaliana	Brassicaceae	C3G	0.224	mol m-2 s-1 bar-1	0.224	mol m-2 s-1	750	25	500	1.2	45	plant growth chambers, potted (0.06l)	Li, L., Wang, H., Gago, J., Cui, H., Qian, Z., Kodama, N., Ji, H., Tian, S., Shen, D., Chen, Y. and others Harpin Hpa1 Interacts with Aquaporin PIP1;4 to Promote the Substrate Transport and Photosynthesis in Arabidopsis., Scientific Reports (5:17207), 2015.
Lima Neto et al. 2017	Ricinus communis	Euphorbiaceae	EBF	0.08	mol m-2 s-1	0.066	mol m-2 s-1	1500	28	380	1.2		greenhouse, potted (6l)	Lima Neto, M., Cerqueira, J., Cunha, J. d., Ribeiro, R. and Silveira, J. Cyclic electron flow, NPQ and photorespiration are crucial for the establishment of young plants of Ricinus communis and Jatropha curcas exposed to drought, Plant Biology (19:4), 2017, pp. 650--659.
Lima Neto et al. 2017	Jatropha curcas	Euphorbiaceae	TDF	0.04	mol m-2 s-1	0.033	mol m-2 s-1	1500	28	380	1.2		greenhouse, potted (6l)	Lima Neto, M., Cerqueira, J., Cunha, J. d., Ribeiro, R. and Silveira, J. Cyclic electron flow, NPQ and photorespiration are crucial for the establishment of young plants of Ricinus communis and Jatropha curcas exposed to drought, Plant Biology (19:4), 2017, pp. 650--659.
Lloyd et al. 1992	Citrus limon	Rutaceae	EBF	0.17	mol m-2 s-1 bar-1	0.17	mol m-2 s-1		25	330	1.1		potted	Lloyd, J., Syvertsen, J., Kriedemann, P. and Farquhar, G. Low conductances for CO$_2$ diffusion from stomata to the sites of carboxylation in leaves of woody species, Plant, Cell & Environment (15:8), 1992, pp. 873--899.
Lloyd et al. 1992	Citrus paradisi	Rutaceae	EBF	0.22	mol m-2 s-1 bar-1	0.22	mol m-2 s-1		25	330	1.1		potted	Lloyd, J., Syvertsen, J., Kriedemann, P. and Farquhar, G. Low conductances for CO$_2$ diffusion from stomata to the sites of carboxylation in leaves of woody species, Plant, Cell & Environment (15:8), 1992, pp. 873--899.
Lloyd et al. 1992	Macadamia integrifolia	Proteaceae	EBF	0.11	mol m-2 s-1 bar-1	0.11	mol m-2 s-1		25	330	1.1		potted	Lloyd, J., Syvertsen, J., Kriedemann, P. and Farquhar, G. Low conductances for CO$_2$ diffusion from stomata to the sites of carboxylation in leaves of woody species, Plant, Cell & Environment (15:8), 1992, pp. 873--899.
Lloyd et al. 1992	Prunus persica	Rosaceae	DBF	0.41	mol m-2 s-1 bar-1	0.41	mol m-2 s-1		25	330	1.1		potted	Lloyd, J., Syvertsen, J., Kriedemann, P. and Farquhar, G. Low conductances for CO$_2$ diffusion from stomata to the sites of carboxylation in leaves of woody species, Plant, Cell & Environment (15:8), 1992, pp. 873--899.
Lopez-Jurado et al. 2016	Dianthus inoxianus	Caryophyllaceae	C3G	0.319	mol m-2 s-1	0.319	mol m-2 s-1	1500	25	50-2000	2.5	50	glasshouse, potted (2.5l)	López-Jurado, J., Balao, F. and Mateos-Naranjo, E. Deciphering the ecophysiological traits involved during water stress acclimation and recovery of the threatened wild carnation, Dianthus inoxianus, Plant Physiology and Biochemistry (109), 2016, pp. 397--405.
Loreto et al. 1992	Quercus ilex	Fagaceae	EBF	0.113	mol m-2 s-1 bar-1	0.113	mol m-2 s-1	1000	25	350			greenhouse, potted	Loreto, F., Harley, P. C., Di Marco, G. and Sharkey, T. D. Estimation of mesophyll conductance to CO$_2$ flux by three different methods, Plant Physiology (98:4), 1992, pp. 1437--1443.
Loreto et al. 1992	Arbutus unedo	Ericaceae	EBF	0.161	mol m-2 s-1 bar-1	0.161	mol m-2 s-1	1000	25	350			greenhouse, potted	Loreto, F., Harley, P. C., Di Marco, G. and Sharkey, T. D. Estimation of mesophyll conductance to CO$_2$ flux by three different methods, Plant Physiology (98:4), 1992, pp. 1437--1443.
Loreto et al. 1992	Beta vulgaris	Amaranthaceae	C3C	0.343	mol m-2 s-1 bar-1	0.343	mol m-2 s-1	1000	25	350			greenhouse, potted	Loreto, F., Harley, P. C., Di Marco, G. and Sharkey, T. D. Estimation of mesophyll conductance to CO$_2$ flux by three different methods, Plant Physiology (98:4), 1992, pp. 1437--1443.
Loreto et al. 1992	Cucumis sativus	Cucurbitaceae	C3C	0.448	mol m-2 s-1 bar-1	0.448	mol m-2 s-1	1000	25	350			greenhouse, potted	Loreto, F., Harley, P. C., Di Marco, G. and Sharkey, T. D. Estimation of mesophyll conductance to CO$_2$ flux by three different methods, Plant Physiology (98:4), 1992, pp. 1437--1443.
Loreto et al. 1992	Hedera helix	Araliaceae	EBF	0.147	mol m-2 s-1 bar-1	0.147	mol m-2 s-1	1000	25	350			greenhouse, potted	Loreto, F., Harley, P. C., Di Marco, G. and Sharkey, T. D. Estimation of mesophyll conductance to CO$_2$ flux by three different methods, Plant Physiology (98:4), 1992, pp. 1437--1443.
Loreto et al. 1992	Nerium oleander	Apocynaceae	EBF	0.215	mol m-2 s-1 bar-1	0.215	mol m-2 s-1	1000	25	350			greenhouse, potted	Loreto, F., Harley, P. C., Di Marco, G. and Sharkey, T. D. Estimation of mesophyll conductance to CO$_2$ flux by three different methods, Plant Physiology (98:4), 1992, pp. 1437--1443.
Loreto et al. 1992	Triticum spp.	Poaceae	C3C	0.638	mol m-2 s-1 bar-1	0.638	mol m-2 s-1	1000	25	350			greenhouse, potted	Loreto, F., Harley, P. C., Di Marco, G. and Sharkey, T. D. Estimation of mesophyll conductance to CO$_2$ flux by three different methods, Plant Physiology (98:4), 1992, pp. 1437--1443.
Loreto et al. 1992	Vicia faba	Fabaceae	C3C	0.338	mol m-2 s-1 bar-1	0.338	mol m-2 s-1	1000	25	350			greenhouse, potted	Loreto, F., Harley, P. C., Di Marco, G. and Sharkey, T. D. Estimation of mesophyll conductance to CO$_2$ flux by three different methods, Plant Physiology (98:4), 1992, pp. 1437--1443.
Loreto et al. 1992	Eucalyptus globulus	Myrtaceae	EBF	0.119	mol m-2 s-1 bar-1	0.119	mol m-2 s-1	1000	25	350			greenhouse, potted	Loreto, F., Harley, P. C., Di Marco, G. and Sharkey, T. D. Estimation of mesophyll conductance to CO$_2$ flux by three different methods, Plant Physiology (98:4), 1992, pp. 1437--1443.
Loreto et al. 1992	Quercus rubra	Fagaceae	DBF	0.142	mol m-2 s-1 bar-1	0.142	mol m-2 s-1	1000	25	350			greenhouse, potted	Loreto, F., Harley, P. C., Di Marco, G. and Sharkey, T. D. Estimation of mesophyll conductance to CO$_2$ flux by three different methods, Plant Physiology (98:4), 1992, pp. 1437--1443.
Loreto et al. 1992	Citrus aurantium	Rutaceae	EBF	0.023	mol m-2 s-1 bar-1	0.023	mol m-2 s-1	1000	25	350			greenhouse, potted	Loreto, F., Harley, P. C., Di Marco, G. and Sharkey, T. D. Estimation of mesophyll conductance to CO$_2$ flux by three different methods, Plant Physiology (98:4), 1992, pp. 1437--1443.
Loreto et al. 1992	Xanthium strumarium	Asteraceae	C3G	0.47	mol m-2 s-1 bar-1	0.47	mol m-2 s-1	1000	25	350			greenhouse, potted	Loreto, F., Harley, P. C., Di Marco, G. and Sharkey, T. D. Estimation of mesophyll conductance to CO$_2$ flux by three different methods, Plant Physiology (98:4), 1992, pp. 1437--1443.
Loreto et al. 1994	Triticum durum	Poaceae	C3C	0.446	mol m-2 s-1	0.446	mol m-2 s-1	1050	25	350			field	Loreto, F., Di Marco, G., Tricoli, D. and Sharkey, T. D. Measurements of mesophyll conductance, photosynthetic electron transport and alternative electron sinks of field grown wheat leaves, Photosynthesis Research (41:3), 1994, pp. 397--403.
Loreto et al. 1997	Spinacia oleracea	Amaranthaceae	C3C	0.612	mol m-2 s-1	0.612	mol m-2 s-1						greenhouse, potted (2l)	Loreto, F., Delfine, S. and Alvino, A. On the contribution of mesophyll resistance to CO$_2$ diffusion to photosynthesis limitation during water and salt stress'II International Symposium on Irrigation of Horticultural Crops 449', 1997, pp. 417--422.
Loreto et al. 2003	Olea europea	Oleaceae	EBF	0.075	mol m-2 s-1	0.058	mol m-2 s-1	900	29	360	2		greenhouse, potted	Loreto, F., Centritto, M. and Chartzoulakis, K. Photosynthetic limitations in olive cultivars with different sensitivity to salt stress, Plant, Cell & Environment (26:4), 2003, pp. 595--601.
Loreto et al. 2009	Platanus orientalis	Platanaceae	DBF	0.146	mol m-2 s-1	0.146	mol m-2 s-1	300	25	380		50-55	greenhouse, potted (3l)	Loreto, F., Tsonev, T. and Centritto, M. The impact of blue light on leaf mesophyll conductance, Journal of Experimental Botany (60:8), 2009, pp. 2283--2290.
Loreto et al. 2009	Nicotiana tabacum	Solanaceae	C3C	0.215	mol m-2 s-1	0.215	mol m-2 s-1	300	25	380		50-55	greenhouse, potted (3l)	Loreto, F., Tsonev, T. and Centritto, M. The impact of blue light on leaf mesophyll conductance, Journal of Experimental Botany (60:8), 2009, pp. 2283--2290.
Loucos et al. 2017	Gossypium hirsutum	Malvaceae	C3C	0.431	mol m-2 s-1 bar-1	0.431	mol m-2 s-1	1000	25	384	1.86		controlled environment rooms, potted (7l)	Loucos, K. E., Simonin, K. A. and Barbour, M. M. Leaf hydraulic conductance and mesophyll conductance are not closely related within a single species, Plant, Cell & Environment (40:2), 2017, pp. 203--215.
Lu et al. 2016a	Brassica napus	Brassicaceae	C3C	0.214	mol m-2 s-1	0.214	mol m-2 s-1	1200	25	400	1.5		illuminated culture room, potted (10l)	Lu, Z., Lu, J., Pan, Y., Lu, P., Li, X., Cong, R. and Ren, T. Anatomical variation of mesophyll conductance under potassium deficiency has a vital role in determining leaf photosynthesis, Plant, Cell & Environment (39:11), 2016, pp. 2428--2439.
Lu et al. 2016b	Brassica napus	Brassicaceae	C3C	0.168	mol m-2 s-1	0.168	mol m-2 s-1	1200	25	400		50-60	field	Lu, Z., Ren, T., Pan, Y., Li, X., Cong, R. and Lu, J. Differences on photosynthetic limitations between leaf margins and leaf centers under potassium deficiency for Brassica napus L., Scientific Reports (6:21725), 2016, pp. 1-13.
Machado et al. 2013	Citrus sinensis	Rutaceae	EBF	0.121	mol m-2 s-1	0.121	mol m-2 s-1	1200	25		1.4		greenhouse, growth chamber, potted (5l)	Machado, D. F. S. P., Ribeiro, R. V., Silveira, J. A. G. d., Magalhães Filho, J. R. and Machado, E. C. Rootstocks induce contrasting photosynthetic responses of orange plants to low night temperature without affecting the antioxidant metabolism, Theoretical and Experimental Plant Physiology (25:1), 2013, pp. 26--35.
Manter & Kerrigan 2004	Abies concolor	Pinaceae	ENF	0.039	mol m-2 s-1	0.039	mol m-2 s-1	1600	25			>60	outdoor cold-frame, potted	Manter, D. K. and Kerrigan, J. A/Ci curve analysis across a range of woody plant species: influence of regression analysis parameters and mesophyll conductance, Journal of Experimental Botany (55:408), 2004, pp. 2581--2588.
Manter & Kerrigan 2004	Abies grandis	Pinaceae	ENF	0.013	mol m-2 s-1	0.013	mol m-2 s-1	1600	25			>60	outdoor cold-frame, potted	Manter, D. K. and Kerrigan, J. A/Ci curve analysis across a range of woody plant species: influence of regression analysis parameters and mesophyll conductance, Journal of Experimental Botany (55:408), 2004, pp. 2581--2588.
Manter & Kerrigan 2004	Abies magnifica	Pinaceae	ENF	0.132	mol m-2 s-1	0.132	mol m-2 s-1	1600	25			>60	outdoor cold-frame, potted	Manter, D. K. and Kerrigan, J. A/Ci curve analysis across a range of woody plant species: influence of regression analysis parameters and mesophyll conductance, Journal of Experimental Botany (55:408), 2004, pp. 2581--2588.
Manter & Kerrigan 2004	Abies procera	Pinaceae	ENF	0.034	mol m-2 s-1	0.034	mol m-2 s-1	1600	25			>60	outdoor cold-frame, potted	Manter, D. K. and Kerrigan, J. A/Ci curve analysis across a range of woody plant species: influence of regression analysis parameters and mesophyll conductance, Journal of Experimental Botany (55:408), 2004, pp. 2581--2588.
Manter & Kerrigan 2004	Acer circinatum	Sapindaceae	DBF	0.038	mol m-2 s-1	0.038	mol m-2 s-1	1600	25			>60	outdoor cold-frame, potted	Manter, D. K. and Kerrigan, J. A/Ci curve analysis across a range of woody plant species: influence of regression analysis parameters and mesophyll conductance, Journal of Experimental Botany (55:408), 2004, pp. 2581--2588.
Manter & Kerrigan 2004	Acer macrophyllum	Sapindaceae	DBF	0.095	mol m-2 s-1	0.095	mol m-2 s-1	1600	25			>60	outdoor cold-frame, potted	Manter, D. K. and Kerrigan, J. A/Ci curve analysis across a range of woody plant species: influence of regression analysis parameters and mesophyll conductance, Journal of Experimental Botany (55:408), 2004, pp. 2581--2588.
Manter & Kerrigan 2004	Alnus rhombifolia	Betulaceae	DBF	0.112	mol m-2 s-1	0.112	mol m-2 s-1	1600	25			>60	outdoor cold-frame, potted	Manter, D. K. and Kerrigan, J. A/Ci curve analysis across a range of woody plant species: influence of regression analysis parameters and mesophyll conductance, Journal of Experimental Botany (55:408), 2004, pp. 2581--2588.
Manter & Kerrigan 2004	Alnus rubra	Betulaceae	DBF	0.169	mol m-2 s-1	0.169	mol m-2 s-1	1600	25			>60	outdoor cold-frame, potted	Manter, D. K. and Kerrigan, J. A/Ci curve analysis across a range of woody plant species: influence of regression analysis parameters and mesophyll conductance, Journal of Experimental Botany (55:408), 2004, pp. 2581--2588.
Manter & Kerrigan 2004	Corylus cornuta	Betulaceae	DBF	0.184	mol m-2 s-1	0.184	mol m-2 s-1	1600	25			>60	outdoor cold-frame, potted	Manter, D. K. and Kerrigan, J. A/Ci curve analysis across a range of woody plant species: influence of regression analysis parameters and mesophyll conductance, Journal of Experimental Botany (55:408), 2004, pp. 2581--2588.
Manter & Kerrigan 2004	Larix occidentalis	Pinaceae	DNF	0.051	mol m-2 s-1	0.051	mol m-2 s-1	1600	25			>60	outdoor cold-frame, potted	Manter, D. K. and Kerrigan, J. A/Ci curve analysis across a range of woody plant species: influence of regression analysis parameters and mesophyll conductance, Journal of Experimental Botany (55:408), 2004, pp. 2581--2588.
Manter & Kerrigan 2004	Pinus lambertiana	Pinaceae	ENF	0.074	mol m-2 s-1	0.074	mol m-2 s-1	1600	25			>60	outdoor cold-frame, potted	Manter, D. K. and Kerrigan, J. A/Ci curve analysis across a range of woody plant species: influence of regression analysis parameters and mesophyll conductance, Journal of Experimental Botany (55:408), 2004, pp. 2581--2588.
Manter & Kerrigan 2004	Pinus monticola	Pinaceae	ENF	0.145	mol m-2 s-1	0.145	mol m-2 s-1	1600	25			>60	outdoor cold-frame, potted	Manter, D. K. and Kerrigan, J. A/Ci curve analysis across a range of woody plant species: influence of regression analysis parameters and mesophyll conductance, Journal of Experimental Botany (55:408), 2004, pp. 2581--2588.
Manter & Kerrigan 2004	Pseudotsuga menziesii	Pinaceae	ENF	0.027	mol m-2 s-1	0.027	mol m-2 s-1	1600	25			>60	outdoor cold-frame, potted	Manter, D. K. and Kerrigan, J. A/Ci curve analysis across a range of woody plant species: influence of regression analysis parameters and mesophyll conductance, Journal of Experimental Botany (55:408), 2004, pp. 2581--2588.
Manter & Kerrigan 2004	Quercus garryana	Fagaceae	DBF	0.189	mol m-2 s-1	0.189	mol m-2 s-1	1600	25			>60	outdoor cold-frame, potted	Manter, D. K. and Kerrigan, J. A/Ci curve analysis across a range of woody plant species: influence of regression analysis parameters and mesophyll conductance, Journal of Experimental Botany (55:408), 2004, pp. 2581--2588.
Manter & Kerrigan 2004	Quercus rubra	Fagaceae	DBF	0.175	mol m-2 s-1	0.175	mol m-2 s-1	1600	25			>60	outdoor cold-frame, potted	Manter, D. K. and Kerrigan, J. A/Ci curve analysis across a range of woody plant species: influence of regression analysis parameters and mesophyll conductance, Journal of Experimental Botany (55:408), 2004, pp. 2581--2588.
Manter & Kerrigan 2004	Rhododendron macrophyllum	Ericaceae	EBF	0.084	mol m-2 s-1	0.084	mol m-2 s-1	1600	25			>60	outdoor cold-frame, potted	Manter, D. K. and Kerrigan, J. A/Ci curve analysis across a range of woody plant species: influence of regression analysis parameters and mesophyll conductance, Journal of Experimental Botany (55:408), 2004, pp. 2581--2588.
Manter & Kerrigan 2004	Rhododendron occidentale	Ericaceae	DSH	0.054	mol m-2 s-1	0.054	mol m-2 s-1	1600	25			>60	outdoor cold-frame, potted	Manter, D. K. and Kerrigan, J. A/Ci curve analysis across a range of woody plant species: influence of regression analysis parameters and mesophyll conductance, Journal of Experimental Botany (55:408), 2004, pp. 2581--2588.
Marchi et al. 2008	Prunus persica	Rosaceae	DBF	0.615	mol m-2 s-1	0.557	mol m-2 s-1	1200	26.5	380	1.5		field, potted (15l)	Marchi, S., Tognetti, R., Minnocci, A., Borghi, M. and Sebastiani, L. Variation in mesophyll anatomy and photosynthetic capacity during leaf development in a deciduous mesophyte fruit tree (Prunus persica) and an evergreen sclerophyllous Mediterranean shrub (Olea europaea), Trees (22:4), 2008, pp. 559.
Marchi et al. 2008	Olea europaea	Oleaceae	EBF	0.156	mol m-2 s-1	0.141	mol m-2 s-1	1200	26.5	380	1.5		field, potted (1.5l)	Marchi, S., Tognetti, R., Minnocci, A., Borghi, M. and Sebastiani, L. Variation in mesophyll anatomy and photosynthetic capacity during leaf development in a deciduous mesophyte fruit tree (Prunus persica) and an evergreen sclerophyllous Mediterranean shrub (Olea europaea), Trees (22:4), 2008, pp. 559.
Marchin et al. 2017	Populus trichocarpa	Salicaceae	DBF	0.178	mol m-2 s-1 bar-1	0.178	mol m-2 s-1	1500	25	50 - 2000			field	Marchin, R. M., Stout, A. T., Davis, A. A. and King, J. S. Transgenically altered lignin biosynthesis affects photosynthesis and water relations of field-grown Populus trichocarpa, Biomass and Bioenergy (98), 2017, pp. 15--25.
Martin StPaul et al. 2012	Quercus ilex	Fagaceae	EBF	0.13	mol m-2 s-1	0.13	mol m-2 s-1	1500	25	400			natural	Martins, S. C., Galmés, J., Cavatte, P. C., Pereira, L. F., Ventrella, M. C. and DaMatta, F. M. Understanding the low photosynthetic rates of sun and shade coffee leaves: bridging the gap on the relative roles of hydraulic, diffusive and biochemical constraints to photosynthesis, PLoS ONE (9:4), 2014, pp. e95571.
Martins et al. 2013	Nicotiana tabacum	Solanaceae	C3C	0.368	mol m-2 s-1	0.368	mol m-2 s-1	1500	25	400	1.6		field, potted (4l)	Martins, S. C., Galmés, J., Molins, A. and DaMatta, F. M. Improving the estimation of mesophyll conductance to CO$_2$: on the role of electron transport rate correction and respiration, Journal of Experimental Botany (64:11), 2013, pp. 3285--3298.
Martins et al. 2013	Coffea arabica	Rubiaceae	TRF	0.154	mol m-2 s-1	0.154	mol m-2 s-1	1500	25	400	1.6		field, potted (12l)	Martins, S. C., Galmés, J., Molins, A. and DaMatta, F. M. Improving the estimation of mesophyll conductance to CO$_2$: on the role of electron transport rate correction and respiration, Journal of Experimental Botany (64:11), 2013, pp. 3285--3298.
Martins et al. 2014	Coffea arabica	Rubiaceae	TRF	0.116	mol m-2 s-1	0.116	mol m-2 s-1	1000	25	400	1.6		field, potted (12l)	Martins, S. C., Galmés, J., Cavatte, P. C., Pereira, L. F., Ventrella, M. C. and DaMatta, F. M. Understanding the low photosynthetic rates of sun and shade coffee leaves: bridging the gap on the relative roles of hydraulic, diffusive and biochemical constraints to photosynthesis, PLoS ONE (9:4), 2014, pp. e95571.
Medeiros et al. 2016	Arabidopsis thaliana	Brassicaceae	C3G	0.029	mol m-2 s-1 bar-1	0.029	mol m-2 s-1	700	25	400	1.6		growth chamber	Medeiros, D. B., Martins, S. C., Cavalcanti, J. H. F., Daloso, D. M., Martinoia, E., Nunes-Nesi, A., DaMatta, F. M., Fernie, A. R. and Araújo, W. L. Enhanced photosynthesis and growth in atquac1 knockout mutants are due to altered organic acid accumulation and an increase in both stomatal and mesophyll conductance, Plant Physiology (170:1), 2016, pp. 86--101.
Misson et al. 2010	Quercus ilex	Fagaceae	EBF	0.129	mol m-2 s-1	0.129	mol m-2 s-1	1500	25	375			natural	Misson, L., Limousin, J., Rodriguez, R. and Letts, M. G. Leaf physiological responses to extreme droughts in Mediterranean Quercus ilex forest, Plant, Cell & Environment (33:11), 2010, pp. 1898--1910.
Miyazawa & Terashima 2001	Castanopsis sieboldii	Fagaceae	EBF	0.078	mol m-2 s-1	0.078	mol m-2 s-1	1000	25	360	1		naturally lit greenhouse, potted (5l)	Miyazawa, S.-I. and Terashima, I. Slow development of leaf photosynthesis in an evergreen broad-leaved tree, Castanopsis sieboldii: relationships between leaf anatomical characteristics and photosynthetic rate, Plant, Cell & Environment (24:3), 2001, pp. 279--291.
Miyazawa et al. 2008a	Nicotiana tabacum	Solanaceae	C3C	0.29	mol m-2 s-1	0.29	mol m-2 s-1	1000	25	360	1.05		environmentally controlled growth chamber, potted (0.7l)	Miyazawa, S.-I., Yoshimura, S., Shinzaki, Y., Maeshima, M. and Miyake, C. Deactivation of aquaporins decreases internal conductance to CO$_2$ diffusion in tobacco leaves grown under long-term drought, Functional Plant Biology (35:7), 2008, pp. 553--564.
Miyazawa et al. 2008b	Nicotiana tabacum	Solanaceae	C3C	0.272	mol m-2 s-1	0.272	mol m-2 s-1	1000	25		1.1		potted (0.7l)	Miyazawa, S.-I., Yoshimura, S., Shinzaki, Y., Maeshima, M. and Miyake, C. Relationship between mesophyll conductance to CO$_2$ diffusion and contents of aquaporin localized at plasma membrane in tobacco plants grown under drought conditions'Photosynthesis. Energy from the Sun', Springer, 2008, pp. 805--808.
Mizokami et al. 2015	Nicotiana plumbaginifolia	Solanaceae	C3G	0.23	mol m-2 s-1	0.23	mol m-2 s-1	800	25	390	0.95		growth chamber, potted (0.9l)	Mizokami, Y., Noguchi, K., Kojima, M., Sakakibara, H. and Terashima, I. Mesophyll conductance decreases in the wild type but not in an ABA-deficient mutant (aba1) of Nicotiana plumbaginifolia under drought conditions, Plant, Cell & Environment (38:3), 2015, pp. 388--398.
Momayyezi & Guy 2017a	Populus trichocarpa	Salicaceae	DBF	0.216	mol m-2 s-1	0.216	mol m-2 s-1	1200	25	400	1.5		greenhouse, potted (3.78l)	Momayyezi, M. and Guy, R. D. Blue light differentially represses mesophyll conductance in high vs low latitude genotypes of Populus trichocarpa Torr. & Gray, Journal of Plant Physiology (213), 2017, pp. 122--128.
Momayyezi & Guy 2017b	Populus trichocarpa	Salicaceae	DBF	0.14	mol m-2 s-1	0.14	mol m-2 s-1	1200	25	400	1.5		greenhouse, potted (3.78l)	Momayyezi, M. and Guy, R. D. Substantial role for carbonic anhydrase in latitudinal variation in mesophyll conductance of Populus trichocarpa Torr. & Gray, Plant, Cell & Environment (40:1), 2017, pp. 138--149.
Momayyezi & Guy 2017b	Populus trichocarpa	Salicaceae	DBF	0.161	mol m-2 s-1	0.161	mol m-2 s-1	1200	25	400	1.5		greenhouse, potted (3.78l)	Momayyezi, M. and Guy, R. D. Substantial role for carbonic anhydrase in latitudinal variation in mesophyll conductance of Populus trichocarpa Torr. & Gray, Plant, Cell & Environment (40:1), 2017, pp. 138--149.
Momayyezi & Guy 2017c	Populus trichocarpa	Salicaceae	DBF	0.235	mol m-2 s-1	0.235	mol m-2 s-1	1200	25	400	1.5		greenhouse, potted (3.78l)	Momayyezi, M. and Guy, R. D. Concomitant effects of mercuric chloride on mesophyll conductance and carbonic anhydrase activity in Populus trichocarpa Torr. & Gray, Trees (), 2017, pp. 1--9.
Monti et al. 2006	Beta vulgaris	Amaranthaceae	C3C	0.33	mol m-2 s-1	0.309	mol m-2 s-1	1500	26			50	greenhouse, potted (50l)	Monti, A., Brugnoli, E., Scartazza, A. and Amaducci, M. The effect of transient and continuous drought on yield, photosynthesis and carbon isotope discrimination in sugar beet (Beta vulgaris L.), Journal of Experimental Botany (57:6), 2006, pp. 1253--1262.
Monti et al. 2009	Brassica carinata	Brassicaceae	C3C	0.527	mol m-2 s-1	0.564	mol m-2 s-1	420	24	400	0.9	60	controlled-environment room, potted (6.6l)	Monti, A., Bezzi, G. and Venturi, G. Internal conductance under different light conditions along the plant profile of Ethiopian mustard (Brassica carinata A. Brown.), Journal of Experimental Botany (60:8), 2009, pp. 2341--2350.
Montpied et al. 2009	Fagus sylvatica	Fagaceae	DBF	0.203	mol m-2 s-1	0.203	mol m-2 s-1	1500	25	50-1800			natural	Montpied, P., Granier, A. and Dreyer, E. Seasonal time-course of gradients of photosynthetic capacity and mesophyll conductance to CO$_2$ across a beech (Fagus sylvatica L.) canopy, Journal of Experimental Botany (60:8), 2009, pp. 2407--2418.
Moualeu-Ngangue et al. 2017	Cucumis sativus	Cucurbitaceae	C3C	0.084	mol m-2 s-1	0.084	mol m-2 s-1	1300	25	400		55	growth chamber, potted	Moualeu-Ngangue, D. P., Chen, T.-W. and Stützel, H. A new method to estimate photosynthetic parameters through net assimilation rate- intercellular space CO$_2$ concentration (A- Ci) curve and chlorophyll fluorescence measurements, New Phytologist (213:3), 2017, pp. 1543--1554.
Muir et al. 2014	Solanum arcanum	Solanaceae	C3G	0.23	mol m-2 s-1	0.23	mol m-2 s-1	1000	25	370		50-70	greenhouse, potted (3.78l)	Muir, C. D., Hangarter, R. P., Moyle, L. C. and Davis, P. A. Morphological and anatomical determinants of mesophyll conductance in wild relatives of tomato (Solanum sect. Lycopersicon, sect. Lycopersicoides; Solanaceae), Plant, Cell & Environment (37:6), 2014, pp. 1415--1426.
Muir et al. 2014	Solanum chilense	Solanaceae	C3G	0.206	mol m-2 s-1	0.206	mol m-2 s-1	1000	25	370		50-70	greenhouse, potted (3.78l)	Muir, C. D., Hangarter, R. P., Moyle, L. C. and Davis, P. A. Morphological and anatomical determinants of mesophyll conductance in wild relatives of tomato (Solanum sect. Lycopersicon, sect. Lycopersicoides; Solanaceae), Plant, Cell & Environment (37:6), 2014, pp. 1415--1426.
Muir et al. 2014	Solanum galapagense	Solanaceae	C3G	0.22	mol m-2 s-1	0.22	mol m-2 s-1	1000	25	370		50-70	greenhouse, potted (3.78l)	Muir, C. D., Hangarter, R. P., Moyle, L. C. and Davis, P. A. Morphological and anatomical determinants of mesophyll conductance in wild relatives of tomato (Solanum sect. Lycopersicon, sect. Lycopersicoides; Solanaceae), Plant, Cell & Environment (37:6), 2014, pp. 1415--1426.
Muir et al. 2014	Solanum habrochaites	Solanaceae	C3G	0.183	mol m-2 s-1	0.183	mol m-2 s-1	1000	25	370		50-70	greenhouse, potted (3.78l)	Muir, C. D., Hangarter, R. P., Moyle, L. C. and Davis, P. A. Morphological and anatomical determinants of mesophyll conductance in wild relatives of tomato (Solanum sect. Lycopersicon, sect. Lycopersicoides; Solanaceae), Plant, Cell & Environment (37:6), 2014, pp. 1415--1426.
Muir et al. 2014	Solanum huaylasense	Solanaceae	C3G	0.252	mol m-2 s-1	0.252	mol m-2 s-1	1000	25	370		50-70	greenhouse, potted (3.78l)	Muir, C. D., Hangarter, R. P., Moyle, L. C. and Davis, P. A. Morphological and anatomical determinants of mesophyll conductance in wild relatives of tomato (Solanum sect. Lycopersicon, sect. Lycopersicoides; Solanaceae), Plant, Cell & Environment (37:6), 2014, pp. 1415--1426.
Muir et al. 2014	Solanum lycopersicoides	Solanaceae	C3G	0.202	mol m-2 s-1	0.202	mol m-2 s-1	1000	25	370		50-70	greenhouse, potted (3.78l)	Muir, C. D., Hangarter, R. P., Moyle, L. C. and Davis, P. A. Morphological and anatomical determinants of mesophyll conductance in wild relatives of tomato (Solanum sect. Lycopersicon, sect. Lycopersicoides; Solanaceae), Plant, Cell & Environment (37:6), 2014, pp. 1415--1426.
Muir et al. 2014	Solanum pennellii	Solanaceae	C3G	0.156	mol m-2 s-1	0.156	mol m-2 s-1	1000	25	370		50-70	greenhouse, potted (3.78l)	Muir, C. D., Hangarter, R. P., Moyle, L. C. and Davis, P. A. Morphological and anatomical determinants of mesophyll conductance in wild relatives of tomato (Solanum sect. Lycopersicon, sect. Lycopersicoides; Solanaceae), Plant, Cell & Environment (37:6), 2014, pp. 1415--1426.
Muir et al. 2014	Solanum peruvianum	Solanaceae	C3G	0.28	mol m-2 s-1	0.28	mol m-2 s-1	1000	25	370		50-70	greenhouse, potted (3.78l)	Muir, C. D., Hangarter, R. P., Moyle, L. C. and Davis, P. A. Morphological and anatomical determinants of mesophyll conductance in wild relatives of tomato (Solanum sect. Lycopersicon, sect. Lycopersicoides; Solanaceae), Plant, Cell & Environment (37:6), 2014, pp. 1415--1426.
Mullin et al. 2009	Sequoia sempervirens	Cupressaceae	ENF	0.043	mol m-2 s-1 bar-1	0.043	mol m-2 s-1		25	0-250	1.7		natural	Mullin, L. P., Sillett, S. C., Koch, G. W., Tu, K. P. and Antoine, M. E. Physiological consequences of height-related morphological variation in Sequoia sempervirens foliage, Tree Physiology (29:8), 2009, pp. 999-1010.
Nebauer et al. 2013	Solanum lycopersicum	Solanaceae	C3C	0.195	mol m-2 s-1	0.195	mol m-2 s-1	1200	25	400	1.5		growth chambers, potted (1l)	Nebauer, S. G., Sánchez, M., Martínez, L., Lluch, Y., Renau-Morata, B. and Molina, R. V. Differences in photosynthetic performance and its correlation with growth among tomato cultivars in response to different salts, Plant Physiology and Biochemistry (63), 2013, pp. 61--69.
Niinemets et al. 2005	Laurus nobilis	Lauraceae	EBF	0.07	mol m-2 s-1	0.07	mol m-2 s-1	1000	25	ambient	1.1		natural	Niinemets, Ül., Cescatti, A., Rodeghiero, M. and Tosens, T. Leaf internal diffusion conductance limits photosynthesis more strongly in older leaves of Mediterranean evergreen broad-leaved species, Plant, Cell & Environment (28:12), 2005, pp. 1552--1566.
Niinemets et al. 2005	Olea europea	Oleaceae	EBF	0.074	mol m-2 s-1	0.074	mol m-2 s-1	1000	25	ambient	1.1		natural	Niinemets, Ül., Cescatti, A., Rodeghiero, M. and Tosens, T. Leaf internal diffusion conductance limits photosynthesis more strongly in older leaves of Mediterranean evergreen broad-leaved species, Plant, Cell & Environment (28:12), 2005, pp. 1552--1566.
Niinemets et al. 2005	Quercus ilex	Fagaceae	EBF	0.06	mol m-2 s-1	0.06	mol m-2 s-1	1000	25	ambient	1.1		natural	Niinemets, Ül., Cescatti, A., Rodeghiero, M. and Tosens, T. Leaf internal diffusion conductance limits photosynthesis more strongly in older leaves of Mediterranean evergreen broad-leaved species, Plant, Cell & Environment (28:12), 2005, pp. 1552--1566.
Niinemets et al. 2006	Quercus ilex	Fagaceae	EBF	0.056	mol m-2 s-1	0.056	mol m-2 s-1	1000	25	ambient	1.1		natural	Niinemets, Ül., Cescatti, A., Rodeghiero, M. and Tosens, T. Leaf internal diffusion conductance limits photosynthesis more strongly in older leaves of Mediterranean evergreen broad-leaved species, Plant, Cell & Environment (28:12), 2005, pp. 1552--1566.
Oliver et al. 2012	Populus nigra	Salicaceae	DBF	0.225	mol m-2 s-1 bar-1	0.225	mol m-2 s-1	1500	25	50-1800			field, potted (10l)	Oliver, R. J., Taylor, G. and Finch, J. W. Assessing the impact of internal conductance to CO$_2$ in a land-surface scheme: Measurement and modelling of photosynthesis in Populus nigra, Agricultural and Forest Meteorology (152), 2012, pp. 240--251.
Olsovska et al. 2016	Triticum aestivum	Poaceae	C3C	0.465	mol m-2 s-1	0.61	mol m-2 s-1	1500	21	380		60-70	field, potted (15l)	Olsovska, K., Kovar, M., Brestic, M., Zivcak, M., Slamka, P. and Shao, H. B. Genotypically identifying wheat mesophyll conductance regulation under progressive drought stress, Frontiers in Plant Science (7:1111), 2016.
Osborn et al. 2017	Setaria viridis	Poaceae	C4G	0.94	mol m-2 s-1 bar-1	0.94	mol m-2 s-1	1500	25	380			controlled environment chambers, potted (2l)	Osborn, H. L., Alonso-Cantabrana, H., Sharwood, R. E., Covshoff, S., Evans, J. R., Furbank, R. T. and von Caemmerer, S. Effects of reduced carbonic anhydrase activity on CO$_2$ assimilation rates in Setaria viridis: a transgenic analysis, Journal of Experimental Botany (68:2), 2017, pp. 299--310.
Ouyang et al. 2017	Oryza sativa	Poaceae	C3C	0.099	mol m-2 s-1	0.099	mol m-2 s-1	1200	25		1.3		field, potted	Ouyang, W., Struik, P. C., Yin, X. and Yang, J. Stomatal conductance, mesophyll conductance, and transpiration efficiency in relation to leaf anatomy in rice and wheat genotypes under drought, Journal of Experimental Botany (68:18), 2017, pp. 5191--5205.
Ouyang et al. 2017	Triticum aestivum	Poaceae	C3C	0.198	mol m-2 s-1	0.198	mol m-2 s-1	1200	25		1.3		field, potted	Ouyang, W., Struik, P. C., Yin, X. and Yang, J. Stomatal conductance, mesophyll conductance, and transpiration efficiency in relation to leaf anatomy in rice and wheat genotypes under drought, Journal of Experimental Botany (68:18), 2017, pp. 5191--5205.
Pallozzi et al. 2013	Populus x euramericana	Salicaceae	DBF	0.18	mol m-2 s-1	0.13	mol m-2 s-1	1600	30	385		40-50	field, potted (4l)	Pallozzi, E., Tsonev, T., Marino, G., Copolovici, L., Niinemets, Ül., Loreto, F. and Centritto, M. Isoprenoid emissions, photosynthesis and mesophyll diffusion conductance in response to blue light, Environmental and Experimental Botany (95), 2013, pp. 50--58.
Pallozzi et al. 2013	Quercus ilex	Fagaceae	EBF	0.154	mol m-2 s-1	0.111	mol m-2 s-1	1500	30	385		40-50	field, potted (10l)	Pallozzi, E., Tsonev, T., Marino, G., Copolovici, L., Niinemets, Ül., Loreto, F. and Centritto, M. Isoprenoid emissions, photosynthesis and mesophyll diffusion conductance in response to blue light, Environmental and Experimental Botany (95), 2013, pp. 50--58.
Parida et al. 2004	Bruguiera parviflora	Rhizophoraceae	TRF	0.224	mol m-2 s-1	0.224	mol m-2 s-1	800	25	350		65	culture room, hydroponic	Parida, A. K., Das, A. and Mittra, B. Effects of salt on growth, ion accumulation, photosynthesis and leaf anatomy of the mangrove, Bruguiera parviflora, Trees (18:2), 2004, pp. 167--174.
Pascual et al. 2010	Capsicum annuum	Solanaceae	C3C	0.29	mol m-2 s-1	0.29	mol m-2 s-1	1600	25	350		60	greenhouse, potted (2l)	Pascual, I., Azcona, I., Morales, F., Aguirreolea, J. and Sánchez-Díaz, M. Photosynthetic response of pepper plants to wilt induced by Verticillium dahliae and soil water deficit, Journal of Plant Physiology (167:9), 2010, pp. 701--708.
Pedroso et al. 2014	Citrus sinensis	Rutaceae	EBF	0.07	mol m-2 s-1	0.04	mol m-2 s-1	800	35	380		65	greenhouse, growth chamber, potted (7l)	Pedroso, F. K., Prudente, D. A., Bueno, A. C. R., Machado, E. C. and Ribeiro, R. V. Drought tolerance in citrus trees is enhanced by rootstock-dependent changes in root growth and carbohydrate availability, Environmental and Experimental Botany (101), 2014, pp. 26--35.
Peguero-Pina 2012	Abies alba	Pinaceae	ENF	0.068	mol m-2 s-1	0.068	mol m-2 s-1	1500	25	400			natural	Peguero-Pina, J. J., Flexas, J., Galmes, J., Niinemets, Ül., Sancho-Knapik, D., Barredo, G., Villarroya, D. and Gil-Pelegrín, E. Leaf anatomical properties in relation to differences in mesophyll conductance to CO$_2$ and photosynthesis in two related Mediterranean Abies species, Plant, Cell & Environment (35:12), 2012, pp. 2121--2129.
Peguero-Pina 2012	Abies pinsapo	Pinaceae	ENF	0.162	mol m-2 s-1	0.162	mol m-2 s-1	1500	25	400			natural	Peguero-Pina, J. J., Flexas, J., Galmes, J., Niinemets, Ül., Sancho-Knapik, D., Barredo, G., Villarroya, D. and Gil-Pelegrín, E. Leaf anatomical properties in relation to differences in mesophyll conductance to CO$_2$ and photosynthesis in two related Mediterranean Abies species, Plant, Cell & Environment (35:12), 2012, pp. 2121--2129.
Peguero-Pina et al. 2016a	Quercus faginea	Fagaceae	DBF	0.061	mol m-2 s-1	0.061	mol m-2 s-1	1500	25	400	1.25		greenhouse, potted (25l)	Peguero-Pina, J. J., Sisó, S., Sancho-Knapik, D., Díaz-Espejo, A., Flexas, J., Galmés, J. and Gil-Pelegrín, E. Leaf morphological and physiological adaptations of a deciduous oak (Quercus faginea Lam.) to the Mediterranean climate: a comparison with a closely related temperate species (Quercus robur L.), Tree Physiology (36:3), 2016, pp. 287--299.
Peguero-Pina et al. 2016a	Quercus robur	Fagaceae	DBF	0.038	mol m-2 s-1	0.038	mol m-2 s-1	1500	25	400	1.25		greenhouse, potted (25l)	Peguero-Pina, J. J., Sisó, S., Sancho-Knapik, D., Díaz-Espejo, A., Flexas, J., Galmés, J. and Gil-Pelegrín, E. Leaf morphological and physiological adaptations of a deciduous oak (Quercus faginea Lam.) to the Mediterranean climate: a comparison with a closely related temperate species (Quercus robur L.), Tree Physiology (36:3), 2016, pp. 287--299.
Peguero-Pina et al. 2016b	Abies pinsapo	Pinaceae	ENF	0.137	mol m-2 s-1	0.137	mol m-2 s-1	1500	25	400			natural	Peguero-Pina, J. J., Sancho-Knapik, D., Flexas, J., Galmés, J., Niinemets, Ül. and Gil-Pelegrín, E. Light acclimation of photosynthesis in two closely related firs (Abies pinsapo Boiss. and Abies alba Mill.): the role of leaf anatomy and mesophyll conductance to CO$_2$, Tree Physiology (36:3), 2016, pp. 300--310.
Peguero-Pina et al. 2016c	Quercus coccifera	Fagaceae	EBF	0.05	mol m-2 s-1	0.05	mol m-2 s-1	1500	25	400	1.25		field, potted (25l)	Peguero-Pina, J. J., Sisó, S., Fernández-Marín, B., Flexas, J., Galmés, J., García-Plazaola, J. I., Niinemets, Ü., Sancho-Knapik, D. and Gil-Pelegín, E. Leaf functional plasticity decreases the water consumption without further consequences for carbon uptake in Quercus coccifera L. under Mediterranean conditions, Tree Physiology (36:3), 2016, pp. 356--367.
Peguero-Pina et al. 2017a	Quercus chrysolepis	Fagaceae	EBF	0.074	mol m-2 s-1	0.074	mol m-2 s-1	1500	25	400	1.25		field, potted (25l)	Peguero-Pina, J. J., Sisó, S., Flexas, J., Galmés, J., García-Nogales, A., Niinemets, Ül., Sancho-Knapik, D., Saz, M. Án. and Gil-Pelegrín, E. Cell-level anatomical characteristics explain high mesophyll conductance and photosynthetic capacity in sclerophyllous Mediterranean oaks, New Phytologist (214:2), 2017, pp. 585--596.
Peguero-Pina et al. 2017a	Quercus agrifolia	Fagaceae	EBF	0.029	mol m-2 s-1	0.029	mol m-2 s-1	1500	25	400	1.25		field, potted (25l)	Peguero-Pina, J. J., Sisó, S., Flexas, J., Galmés, J., García-Nogales, A., Niinemets, Ül., Sancho-Knapik, D., Saz, M. Án. and Gil-Pelegrín, E. Cell-level anatomical characteristics explain high mesophyll conductance and photosynthetic capacity in sclerophyllous Mediterranean oaks, New Phytologist (214:2), 2017, pp. 585--596.
Peguero-Pina et al. 2017a	Quercus wislizeni	Fagaceae	EBF	0.048	mol m-2 s-1	0.048	mol m-2 s-1	1500	25	400	1.25		field, potted (25l)	Peguero-Pina, J. J., Sisó, S., Flexas, J., Galmés, J., García-Nogales, A., Niinemets, Ül., Sancho-Knapik, D., Saz, M. Án. and Gil-Pelegrín, E. Cell-level anatomical characteristics explain high mesophyll conductance and photosynthetic capacity in sclerophyllous Mediterranean oaks, New Phytologist (214:2), 2017, pp. 585--596.
Peguero-Pina et al. 2017a	Quercus coccifera	Fagaceae	EBF	0.057	mol m-2 s-1	0.057	mol m-2 s-1	1500	25	400	1.25		field, potted (25l)	Peguero-Pina, J. J., Sisó, S., Flexas, J., Galmés, J., García-Nogales, A., Niinemets, Ül., Sancho-Knapik, D., Saz, M. Án. and Gil-Pelegrín, E. Cell-level anatomical characteristics explain high mesophyll conductance and photosynthetic capacity in sclerophyllous Mediterranean oaks, New Phytologist (214:2), 2017, pp. 585--596.
Peguero-Pina et al. 2017a	Quercus ilex	Fagaceae	EBF	0.033	mol m-2 s-1	0.033	mol m-2 s-1	1500	25	400	1.25		field, potted (25l)	Peguero-Pina, J. J., Sisó, S., Flexas, J., Galmés, J., García-Nogales, A., Niinemets, Ül., Sancho-Knapik, D., Saz, M. Án. and Gil-Pelegrín, E. Cell-level anatomical characteristics explain high mesophyll conductance and photosynthetic capacity in sclerophyllous Mediterranean oaks, New Phytologist (214:2), 2017, pp. 585--596.
Peguero-Pina et al. 2017a	Quercus ilex	Fagaceae	EBF	0.08	mol m-2 s-1	0.08	mol m-2 s-1	1500	25	400	1.25		field, potted (25l)	Peguero-Pina, J. J., Sisó, S., Flexas, J., Galmés, J., García-Nogales, A., Niinemets, Ül., Sancho-Knapik, D., Saz, M. Án. and Gil-Pelegrín, E. Cell-level anatomical characteristics explain high mesophyll conductance and photosynthetic capacity in sclerophyllous Mediterranean oaks, New Phytologist (214:2), 2017, pp. 585--596.
Peguero-Pina et al. 2017a	Quercus suber	Fagaceae	EBF	0.093	mol m-2 s-1	0.093	mol m-2 s-1	1500	25	400	1.25		field, potted (25l)	Peguero-Pina, J. J., Sisó, S., Flexas, J., Galmés, J., García-Nogales, A., Niinemets, Ül., Sancho-Knapik, D., Saz, M. Án. and Gil-Pelegrín, E. Cell-level anatomical characteristics explain high mesophyll conductance and photosynthetic capacity in sclerophyllous Mediterranean oaks, New Phytologist (214:2), 2017, pp. 585--596.
Peguero-Pina et al. 2017b	Quercus ilex	Fagaceae	EBF	0.048	mol m-2 s-1	0.048	mol m-2 s-1	1500	25	400	1.25		field, potted (25l)	Peguero-Pina, J. J., Sisó, S., Flexas, J., Galmés, J., Niinemets, Ül., Sancho-Knapik, D. and Gil-Pelegrín, E. Coordinated modifications in mesophyll conductance, photosynthetic potentials and leaf nitrogen contribute to explain the large variation in foliage net assimilation rates across Quercus ilex provenances, Tree Physiology (37:8), 2017b, pp. 1084--1094.
Peguero-Pina et al. 2017b	Quercus ilex	Fagaceae	EBF	0.075	mol m-2 s-1	0.075	mol m-2 s-1	1500	25	400	1.25		field, potted (25l)	Peguero-Pina, J. J., Sisó, S., Flexas, J., Galmés, J., Niinemets, Ül., Sancho-Knapik, D. and Gil-Pelegrín, E. Coordinated modifications in mesophyll conductance, photosynthetic potentials and leaf nitrogen contribute to explain the large variation in foliage net assimilation rates across Quercus ilex provenances, Tree Physiology (37:8), 2017b, pp. 1084--1094.
Peisker & Apel 2001	Nicotiana tabacum	Solanaceae	C3C	0.14	mol m-2 s-1	0.175	mol m-2 s-1		21.7		0.73		greenhouse, potted	Peisker, M. and Apel, H. Inhibition by light of CO$_2$ evolution from dark respiration: comparison of two gas exchange methods, Photosynthesis Research (70:3), 2001, pp. 291.
Pena-Rojas et al. 2005	Quercus ilex	Fagaceae	EBF	0.039	mol m-2 s-1	0.028	mol m-2 s-1	1500	30	350	2.6		covered nursery, potted (9l)	Peña-Rojas, K., Aranda, X., Joffre, R. and Fleck, I. Leaf morphology, photochemistry and water status changes in resprouting Quercus ilex during drought, Functional Plant Biology (32:2), 2005, pp. 117--130.
Pengelly et al. 2014	Nicotiana tabacum	Solanaceae	C3C	0.527	mol m-2 s-1 bar-1	0.502	mol m-2 s-1	1500	25	400			glasshouse, potted (2l)	Pengelly, J., Förster, B., von Caemmerer, S., Badger, M., Price, G. D. and Whitney, S. Transplastomic integration of a cyanobacterial bicarbonate transporter into tobacco chloroplasts, Journal of Experimental Botany (65:12), 2014, pp. 3071--3080.
Perdomo et al. 2017	Oryza sativa	Poaceae	C3C	0.439	mol m-2 s-1	0.439	mol m-2 s-1	1500	25	400		40 - 50	greenhouse, controlled environment room, potted (3.5l)	Perdomo, J. A., Capó-Bauçà, S., Carmo-Silva, E. and Galmés, J. Rubisco and Rubisco activase play an important role in the biochemical limitations of photosynthesis in rice, wheat, and maize under high temperature and water deficit, Frontiers in Plant Science (8:490), 2017, pp. 1 - 15.
Perdomo et al. 2017	Triticum aestivum	Poaceae	C3C	0.198	mol m-2 s-1	0.198	mol m-2 s-1	1500	25	400		40 - 50	greenhouse, controlled environment room, potted (3.5l)	Perdomo, J. A., Capó-Bauçà, S., Carmo-Silva, E. and Galmés, J. Rubisco and Rubisco activase play an important role in the biochemical limitations of photosynthesis in rice, wheat, and maize under high temperature and water deficit, Frontiers in Plant Science (8:490), 2017, pp. 1 - 15.
Perez-Lopez et al. 2012	Hordeum vulgare	Poaceae	C3C	1.119	mol m-2 s-1 bar-1	1.197	mol m-2 s-1	1200	24	80-2000		60	controlled environment growth chamber	Pérez-López, U., Robredo, A., Lacuesta, M., Mena-Petite, A. and Muñoz-Rueda, A. Elevated CO$_2$ reduces stomatal and metabolic limitations on photosynthesis caused by salinity in Hordeum vulgare, Photosynthesis Research (111:3), 2012, pp. 269--283.
Perez-Martin et al. 2009	Olea europaea	Oleaceae	EBF	0.126	mol m-2 s-1	0.091	mol m-2 s-1	1600	30	400			outdoor chamber, potted (15l)	Perez-Martin, A., Flexas, J., Ribas-Carbó, M., Bota, J., Tomás, M., Infante, J. and Diaz-Espejo, A. Interactive effects of soil water deficit and air vapour pressure deficit on mesophyll conductance to CO$_2$ in Vitis vinifera and Olea europaea, Journal of Experimental Botany (60:8), 2009, pp. 2391--2405.
Perez-Romero et al. 2016	Salicornia ramosissima	Amaranthaceae	C3G	0.236	mol m-2 s-1	0.236	mol m-2 s-1	1000	25	400	2.5		glasshouse, potted	Pérez-Romero, J. A., Redondo-Gómez, S. and Mateos-Naranjo, E. Growth and photosynthetic limitation analysis of the Cd-accumulator Salicornia ramosissima under excessive cadmium concentrations and optimum salinity conditions, Plant Physiology and Biochemistry (109), 2016, pp. 103--113.
Piel et al. 2002	Juglans regia	Juglandaceae	DBF	0.219	mol m-2 s-1	0.219	mol m-2 s-1	900	25	ambient	1.15		field (orchard)	Piel, C., Frak, E., Le Roux, X. and Genty, B. Effect of local irradiance on CO$_2$ transfer conductance of mesophyll in walnut, Journal of Experimental Botany (53:379), 2002, pp. 2423--2430.
Pimentel et al. 2013	Phaseolus vulgaris	Fabaceae	C3C	0.28	mol m-2 s-1	0.245	mol m-2 s-1	700	27		1.25		greenhouse, potted (8l)	Pimentel, C., Ribeiro, R. V., Machado, E. C., dos Santos, M. G. and de Oliveira, R. F. In vivo temperature limitations of photosynthesis in Phaseolus vulgaris L, Environmental and Experimental Botany (91), 2013, pp. 84--89.
Pinto-Marijuan et al. 2013	Quercus suber	Fagaceae	EBF	0.2	mol m-2 s-1	0.281	mol m-2 s-1	1500	20	350			natural	Pintó-Marijuan, M., Da Silva, A. B., Flexas, J., Dias, T., Zarrouk, O., Martins-Loução, M. A., Chaves, M. M. and Cruz, C. Photosynthesis of Quercus suber is affected by atmospheric NH$_3$ generated by multifunctional agrosystems, Tree Physiology (33:12), 2013, pp. 1328--1337.
Pons & Welschen 2003	Eperua grandiflora	Caesalpiniaceae	TRF	0.094	mol m-2 s-1	0.077	mol m-2 s-1	300	28	370		70-80	greenhouse, growth chamber, potted (20l)	Pons, T. L. and Welschen, R. A. Midday depression of net photosynthesis in the tropical rainforest tree Eperua grandiflora: contributions of stomatal and internal conductances, respiration and Rubisco functioning, Tree Physiology (23:14), 2003, pp. 937--948.
Pons & Westbeek 2004	Galinsoga ciliata	Asteraceae	C3G	0.468	mol m-2 s-1	0.468	mol m-2 s-1	1800	25	355	1		field, potted	Pons, T. L. and Westbeek, M. H. Analysis of differences in photosynthetic nitrogen-use efficiency between four contrasting species, Physiologia Plantarum (122:1), 2004, pp. 68--78.
Pons & Westbeek 2004	Origanum vulgare	Lamiaceae	C3G	0.264	mol m-2 s-1	0.264	mol m-2 s-1	1800	25	355	1		field, potted	Pons, T. L. and Westbeek, M. H. Analysis of differences in photosynthetic nitrogen-use efficiency between four contrasting species, Physiologia Plantarum (122:1), 2004, pp. 68--78.
Pons & Westbeek 2004	Populus nigra	Salicaceae	DBF	0.254	mol m-2 s-1	0.254	mol m-2 s-1	1800	25	355	1		field, potted	Pons, T. L. and Westbeek, M. H. Analysis of differences in photosynthetic nitrogen-use efficiency between four contrasting species, Physiologia Plantarum (122:1), 2004, pp. 68--78.
Pons & Westbeek 2004	Quercus robur	Fagaceae	DBF	0.152	mol m-2 s-1	0.152	mol m-2 s-1	1800	25	355	1		field, potted	Pons, T. L. and Westbeek, M. H. Analysis of differences in photosynthetic nitrogen-use efficiency between four contrasting species, Physiologia Plantarum (122:1), 2004, pp. 68--78.
Pons et al. 2009	Hedera helix	Araliaceae	EBF	0.155	mol m-2 s-1	0.218	mol m-2 s-1	300	20	380	0.8		field	Pons, T. L., Flexas, J., Von Caemmerer, S., Evans, J. R., Genty, B., Ribas-Carbo, M. and Brugnoli, E. Estimating mesophyll conductance to CO$_2$: methodology, potential errors, and recommendations, Journal of Experimental Botany (60:8), 2009, pp. 2217-2234.
Pons et al. 2009	Hedera helix	Araliaceae	EBF	0.125	mol m-2 s-1	0.176	mol m-2 s-1	300	20	380	0.8		field	Pons, T. L., Flexas, J., Von Caemmerer, S., Evans, J. R., Genty, B., Ribas-Carbo, M. and Brugnoli, E. Estimating mesophyll conductance to CO$_2$: methodology, potential errors, and recommendations, Journal of Experimental Botany (60:8), 2009, pp. 2217-2234.
Possell & Hewitt 2009	Acacia nigrescens	Fabaceae	TDF	0.058	mol m-2 s-1	0.058	mol m-2 s-1	1000	25	50-1500 (12)			whole-plant chambers in a controlled environment room, potted (9l)	Possell, M. and Hewitt, C. N. Gas exchange and photosynthetic performance of the tropical tree Acacia nigrescens when grown in different CO$_2$ concentrations, Planta (229:4), 2009, pp. 837--846.
Priault et al. 2006	Nicotiana sylvestris	Solanaceae	C3C	0.23	mol m-2 s-1	0.282	mol m-2 s-1		22	400			greenhouse	Priault, P., Tcherkez, G., Cornic, G., De Paepe, R., Naik, R., Ghashghaie, J. and Streb, P. The lack of mitochondrial complex I in a CMSII mutant of Nicotiana sylvestris increases photorespiration through an increased internal resistance to CO$_2$ diffusion, Journal of Experimental Botany (57:12), 2006, pp. 3195--3207.
Price et al. 1994	Nicotiana tabacum	Solanaceae	C3C	0.22	mol m-2 s-1 bar-1	0.21	mol m-2 s-1	1000	25	350	1		NA	Price, G. D., von Caemmerer, S., Evans, J. R., Yu, J.-W., Lloyd, J., Oja, V., Kell, P., Harrison, K., Gallagher, A. and Badger, M. R. Specific reduction of chloroplast carbonic anhydrase activity by antisense RNA in transgenic tobacco plants has a minor effect on photosynthetic CO$_2$ assimilation, Planta (193:3), 1994, pp. 331--340.
Qiu et al. 2017	Rubus idaeus	Rosaceae	DSH	0.098	mol m-2 s-1	0.098	mol m-2 s-1	750	25	400			field, growth chamber, potted (10l)	Qiu, C., Ethier, G., Pepin, S., Dubé, P., Desjardins, Y. and Gosselin, A. Persistent negative temperature response of mesophyll conductance in red raspberry (Rubus idaeus L.) leaves under both high and low vapour pressure deficits: a role for abscisic acid?, Plant, Cell & Environment (40), 2017, pp. 1940-1959.
Qiuhong et al. 2013	Quercus aquifolioides	Fagaceae	EBF	0.093	mol m-2 s-1	0.093	mol m-2 s-1	1200	25	380		46-50	natural	Qiuhong, F., Mauro, C., Ruimei, C., Shirong, L. and Zuomin, S. Leaf functional trait responses of Quercus aquifolioides to high elevations., International Journal of Agriculture & Biology (15:1), 2013, pp. 69-75.
Renau-Morata et al. 2017	Solanum lycopersicum	Solanaceae	C3C	0.12	mol m-2 s-1	0.12	mol m-2 s-1	1200		400		60 - 70	hydroponic culture	Renau-Morata, B., Molina, R. V., Carrillo, L., Cebolla-Cornejo, J., Sánchez-Perales, M., Pollmann, S., Domínguez-Figueroa, J., Corrales, A. R., Flexas, J., Vicente-Carbajosa, J. and others Ectopic expression of CDF3 genes in tomato enhances biomass production and yield under salinity stress conditions, Frontiers in Plant Science (8:660), 2017, pp. 1 - 18.
Rho et al. 2011	Fragaria x ananassa	Rosaceae	C3G	0.162	mol m-2 s-1	0.227	mol m-2 s-1	1200	20	380	1.3		closed transplant production system, potted (plug trays)	Rho, H., Yu, D. J., Kim, S. J., Chun, C. and Lee, H. J. Estimation of carboxylation efficiency from net CO$_2$ assimilation rate as a function of chloroplastic CO$_2$ concentration in strawberry (textitFragaria $$ ananassa cv. Maehyang) leaves, Horticulture, Environment, and Biotechnology (52:6), 2011, pp. 547--552.
Rho et al. 2012	Vaccinium corymbosum	Ericaceae	DSH	0.119	mol m-2 s-1	0.167	mol m-2 s-1	1000	20	400	1.3		rain-sheltered greenhouse, potted (11l)	Rho, H., Yu, D. J., Kim, S. J. and Lee, H. J. Limitation factors for photosynthesis in ‘Bluecrop’ highbush blueberry (Vaccinium corymbosum) leaves in response to moderate water stress, Journal of Plant Biology (55:6), 2012, pp. 450--457.
Ridolfi & Dreyer 1997	Populus koreana x trichocarpa	Salicaceae	DBF	0.099	mol m-2 s-1	0.117	mol m-2 s-1	500	22.5	350	1		greenhouse, climate chamber, potted (5l)	Ridolfi, M. and Dreyer, E. Responses to water stress in an ABA-unresponsive hybrid poplar (Populus koreana $$ trichocarpa cv. Peace) III. Consequences for photosynthetic carbon assimilation, New Phytologist (135:1), 1997, pp. 31--40.
Ridolfi & Dreyer 1997	Populus x euramericana	Salicaceae	DBF	0.51	mol m-2 s-1	0.603	mol m-2 s-1	500	22.5	350	1		greenhouse, climate chamber, potted (5l)	Ridolfi, M. and Dreyer, E. Responses to water stress in an ABA-unresponsive hybrid poplar (Populus koreana $$ trichocarpa cv. Peace) III. Consequences for photosynthetic carbon assimilation, New Phytologist (135:1), 1997, pp. 31--40.
Romero-Munar et al. 2017	Arundo donax	Poaceae	C3G	0.161	mol m-2 s-1	0.161	mol m-2 s-1	1500	25	400	2.5	50	growth room, potted (1l)	Romero-Munar, A., Del-Saz, N. F., Ribas-Carbó, M., Flexas, J., Baraza, E., Florez-Sarasa, I., Fernie, A. R. and Gulías, J. Arbuscular mycorrhizal symbiosis with Arundo donax decreases root respiration and increases both photosynthesis and plant biomass accumulation, Plant, Cell & Environment (40:7), 2017, pp. 1115-1126.
Roupsard et al. 1996	Quercus ilex	Fagaceae	EBF	0.104	mol m-2 s-1	0.123	mol m-2 s-1	500	22.5	350	1		greenhouse, potted (10l)	Roupsard, O., Gross, P. and Dreyer, E. Limitation of photosynthetic activity by CO$_2$ availability in the chloroplasts of oak leaves from different species and during drought, Annals of Forest Science (53:2-3), 1996, pp. 243-254.
Roupsard et al. 1996	Quercus petraea	Fagaceae	DBF	0.245	mol m-2 s-1	0.29	mol m-2 s-1	500	22.5	350	1		greenhouse, potted (10l)	Roupsard, O., Gross, P. and Dreyer, E. Limitation of photosynthetic activity by CO$_2$ availability in the chloroplasts of oak leaves from different species and during drought, Annals of Forest Science (53:2-3), 1996, pp. 243-254.
Roupsard et al. 1996	Quercus robur	Fagaceae	DBF	0.074	mol m-2 s-1	0.088	mol m-2 s-1	500	22.5	350	1		greenhouse, potted (10l)	Roupsard, O., Gross, P. and Dreyer, E. Limitation of photosynthetic activity by CO$_2$ availability in the chloroplasts of oak leaves from different species and during drought, Annals of Forest Science (53:2-3), 1996, pp. 243-254.
Roupsard et al. 1996	Populus deltoides x nigra	Salicaceae	DBF	0.599	mol m-2 s-1	0.709	mol m-2 s-1	500	22.5	350	1		greenhouse, potted (10l)	Roupsard, O., Gross, P. and Dreyer, E. Limitation of photosynthetic activity by CO$_2$ availability in the chloroplasts of oak leaves from different species and during drought, Annals of Forest Science (53:2-3), 1996, pp. 243-254.
Roussel et al. 2009	Quercus robur	Fagaceae	DBF	0.18	mol m-2 s-1	0.18	mol m-2 s-1	1200	25	370			greenhouse, potted (10l)	Roussel, M., Dreyer, E., Montpied, P., Le-Provost, G., Guehl, J.-M. and Brendel, O. The diversity of $^13$C isotope discrimination in a Quercus robur full-sib family is associated with differences in intrinsic water use efficiency, transpiration efficiency, and stomatal conductance, Journal of Experimental Botany (60:8), 2009, pp. 2419-2431.
Ruiz-Vera et al. 2017	Nicotiana tabacum	Solanaceae	C3C	0.116	mol m-2 s-1	0.116	mol m-2 s-1	1500	25	400		60 - 70	greenhouse, field	Ruiz-Vera, U. M., De Souza, A. P., Long, S. P. and Ort, D. R. The role of sink strength and nitrogen availability in the down-regulation of photosynthetic capacity in field-grown Nicotiana tabacum L. at elevated CO$_2$ concentration, Frontiers in Plant Science (8), 2017, pp. 998.
Rzigui et al. 2013	Nicotiana sylvestris	Solanaceae	C3C	0.27	mol m-2 s-1	0.27	mol m-2 s-1	350	25	380	1		greenhouse, potted	Rzigui, T., De Paepe, R., Cornic, G. and Streb, P. In the mitochondrial CMSII mutant of Nicotiana sylvestris photosynthetic activity remains higher than in the WT under persisting mild water stress, Plant Science (205), 2013, pp. 20--28.
Sade et al. 2014a	Arabidopsis thaliana	Brassicaceae	C3G	0.047	mol m-2 s-1	0.047	mol m-2 s-1	1200	25	400			growth chamber, potted	Sade, N., Gallé, A., Flexas, J., Lerner, S., Peleg, G., Yaaran, A. and Moshelion, M. Differential tissue-specific expression of NtAQP1 in Arabidopsis thaliana reveals a role for this protein in stomatal and mesophyll conductance of CO$_2$ under standard and salt-stress conditions, Planta (239:2), 2014, pp. 357--366.
Sade et al. 2014b	Arabidopsis thaliana	Brassicaceae	C3G	0.028	mol m-2 s-1	0.028	mol m-2 s-1	1200	25	400	1.3		growth chamber	Sade, N., Shatil-Cohen, A., Attia, Z., Maurel, C., Boursiac, Y., Kelly, G., Granot, D., Yaaran, A., Lerner, S. and Moshelion, M. The role of plasma membrane aquaporins in regulating the bundle sheath-mesophyll continuum and leaf hydraulics, Plant Physiology (166:3), 2014, pp. 1609--1620.
Saez et al. 2017	Deschampsia antarctica	Poaceae	C3G	0.082	mol m-2 s-1	0.164	mol m-2 s-1	1000	15	400		45 - 50	natural	Sáez, P. L., Bravo, L. A., Cavieres, L. A., Vallejos, V., Sanhueza, C., Font-Carrascosa, M., Gil-Pelegrín, E., Javier Peguero-Pina, J. and Galmés, J. Photosynthetic limitations in two Antarctic vascular plants: importance of leaf anatomical traits and Rubisco kinetic parameters, Journal of Experimental Botany (), 2017.
Saez et al. 2017	Colobanthus quitensis	Caryophyllaceae	C3G	0.02	mol m-2 s-1	0.04	mol m-2 s-1	1000	15	400		45 - 50	natural	Sáez, P. L., Bravo, L. A., Cavieres, L. A., Vallejos, V., Sanhueza, C., Font-Carrascosa, M., Gil-Pelegrín, E., Javier Peguero-Pina, J. and Galmés, J. Photosynthetic limitations in two Antarctic vascular plants: importance of leaf anatomical traits and Rubisco kinetic parameters, Journal of Experimental Botany (), 2017.
Sagardoy et al. 2010	Beta vulgaris	Amaranthaceae	C3C	0.389	mol m-2 s-1	0.389	mol m-2 s-1	1500	25	400	2		growth chamber, glasshouse, potted (20l)	Sagardoy, R., Vázquez, S., Florez-Sarasa, I., Albacete, A., Ribas-Carbó, M., Flexas, J., Abadía, J. and Morales, F. Stomatal and mesophyll conductances to CO$_2$ are the main limitations to photosynthesis in sugar beet (Beta vulgaris) plants grown with excess zinc, New Phytologist (187:1), 2010, pp. 145--158.
Sanglard et al. 2014	Oryza sativa	Poaceae	C3C	0.246	mol m-2 s-1	0.246	mol m-2 s-1	1000	25	400	1		greenhouse, potted (5l)	Sanglard, L. M., Martins, S. C., Detmann, K. C., Silva, P. E., Lavinsky, A. O., Silva, M. M., Detmann, E., Araújo, W. L. and DaMatta, F. M. Silicon nutrition alleviates the negative impacts of arsenic on the photosynthetic apparatus of rice leaves: an analysis of the key limitations of photosynthesis, Physiologia Plantarum (152:2), 2014, pp. 355--366.
Santaniello et al. 2017	Arabidopsis thaliana	Brassicaceae	C3G	0.046	mol m-2 s-1	0.046	mol m-2 s-1	100	25	400		45-55	growth chamber, potted	Santaniello, A., Scartazza, A., Gresta, F., Loreti, E., Biasone, A., Di Tommaso, D., Piaggesi, A. and Perata, P. Ascophyllum nodosum seaweed extract alleviates drought stress in Arabidopsis by affecting photosynthetic performance and related gene expression, Frontiers in Plant Science (8:1362), 2017, pp. 1--15.
Santos et al. 2011	Citrus sinensis	Rutaceae	EBF	0.047	mol m-2 s-1	0.039	mol m-2 s-1	800	28	400	1		greenhouse, growth chamber, potted (7l)	Santos, C. M., Ribeiro, R., Magalhães Filho, J., Machado, D. F. and Machado, E. Low substrate temperature imposes higher limitation to photosynthesis of orange plants as compared to atmospheric chilling, Photosynthetica (49:4), 2011, pp. 546--554.
Sasaki et al. 1996	Oryza sativa	Poaceae	C3C	0.381	mol m-2 s-1	0.381	mol m-2 s-1	1450		340			field	Sasaki, H., Samejima, M. and Ishii, R. Analysis by $^13$C measurement on mechanism of cultivar difference in leaf photosynthesis of rice (Oryza sativa L.), Plant and Cell Physiology (37:8), 1996, pp. 1161--1166.
Scafaro et al. 2011	Oryza sativa	Poaceae	C3C	0.82	mol m-2 s-1 bar-1	0.82	mol m-2 s-1	1500	25	380			glasshouse, potted (10l)	Scafaro, A. P., Von Caemmerer, S., Evans, J. R. and Atwell, B. J. Temperature response of mesophyll conductance in cultivated and wild Oryza species with contrasting mesophyll cell wall thickness, Plant, Cell & Environment (34:11), 2011, pp. 1999--2008.
Scafaro et al. 2011	Oryza meridionalis	Poaceae	C3G	0.5	mol m-2 s-1 bar-1	0.5	mol m-2 s-1	1500	25	380			glasshouse, potted (10l)	Scafaro, A. P., Von Caemmerer, S., Evans, J. R. and Atwell, B. J. Temperature response of mesophyll conductance in cultivated and wild Oryza species with contrasting mesophyll cell wall thickness, Plant, Cell & Environment (34:11), 2011, pp. 1999--2008.
Scafaro et al. 2011	Oryza australiensis	Poaceae	C3G	0.42	mol m-2 s-1 bar-1	0.42	mol m-2 s-1	1500	25	380			glasshouse, potted (10l)	Scafaro, A. P., Von Caemmerer, S., Evans, J. R. and Atwell, B. J. Temperature response of mesophyll conductance in cultivated and wild Oryza species with contrasting mesophyll cell wall thickness, Plant, Cell & Environment (34:11), 2011, pp. 1999--2008.
Scartazza et al. 1998	Oryza sativa	Poaceae	C3C	0.779	mol m-2 s-1	0.779	mol m-2 s-1						glasshouse, natural light, potted (50l)	Scartazza, A., Lauteri, M., Guido, M. and Brugnoli, E. Carbon isotope discrimination in leaf and stem sugars, water-use efficiency and mesophyll conductance during different developmental stages in rice subjected to drought, Australian Journal of Plant Physiology (25:4), 1998, pp. 489--498.
Scartazza et al. 2017	Solanum lycopersicum	Solanaceae	C3C	0.191	mol m-2 s-1	0.191	mol m-2 s-1	400	25	400		45-55	growth chamber, potted	Scartazza, A., Picciarelli, P., Mariotti, L., Curadi, M., Barsanti, L. and Gualtieri, P. The role of Euglena gracilis paramylon in modulating xylem hormone levels, photosynthesis and water-use efficiency in Solanum lycopersicum L., Physiologia Plantarum (161), 2017, pp. 486--501.
Sharkey et al. 1991	Nicotiana tabacum	Solanaceae	C3C	0.34	mol m-2 s-1	0.34	mol m-2 s-1	1200	25	ambient			growth chamber, potted (4l)	Sharkey, T. D., Vassey, T. L., Vanderveer, P. J. and Vierstra, R. D. Carbon metabolism enzymes and photosynthesis in transgenic tobacco (Nicotiana tabacum L.) having excess phytochrome, Planta (185:3), 1991, pp. 287--296.
Shi et al. 2006	Buddleja davidii	Scrophulariaceae	DSH	0.12	mol m-2 s-1	0.124	mol m-2 s-1	1085	24.5	ambient		50	natural	Shi, Z., Liu, S., Liu, X. and Centritto, M. Altitudinal variation in photosynthetic capacity, diffusional conductance and $^13$C of butterfly bush (Buddleja davidii) plants growing at high elevations, Physiologia Plantarum (128:4), 2006, pp. 722--731.
Shi et al. 2015	Quercus spinosa	Fagaceae	EBF	0.065	mol m-2 s-1	0.065	mol m-2 s-1	1200	25	380		46 - 50	natural	Shi, Z., Haworth, M., Feng, Q., Cheng, R. and Centritto, M. Growth habit and leaf economics determine gas exchange responses to high elevation in an evergreen tree, a deciduous shrub and a herbaceous annual, AoB Plants (7), 2015, pp. plv115.
Shi et al. 2015	Salix atopantha	Salicaceae	DSH	0.19	mol m-2 s-1	0.19	mol m-2 s-1	1400	25	380		46 - 50	natural	Shi, Z., Haworth, M., Feng, Q., Cheng, R. and Centritto, M. Growth habit and leaf economics determine gas exchange responses to high elevation in an evergreen tree, a deciduous shrub and a herbaceous annual, AoB Plants (7), 2015, pp. plv115.
Shi et al. 2015	Rumex dentatus	Polygonaceae	C3G	0.325	mol m-2 s-1	0.325	mol m-2 s-1	2000	25	380		46 - 50	natural	Shi, Z., Haworth, M., Feng, Q., Cheng, R. and Centritto, M. Growth habit and leaf economics determine gas exchange responses to high elevation in an evergreen tree, a deciduous shrub and a herbaceous annual, AoB Plants (7), 2015, pp. plv115.
Silim et al. 2010	Populus balsamifera	Salicaceae	DBF	0.431	mol m-2 s-1 bar-1	0.377	mol m-2 s-1	1300	27		1.35		greenhouse, potted (2l)	Silim, S. N., Ryan, N. and Kubien, D. S. Temperature responses of photosynthesis and respiration in Populus balsamifera L.: acclimation versus adaptation, Photosynthesis Research (104:1), 2010, pp. 19--30.
Silva et al. 2017	Jatropha curcas	Euphorbiaceae	TDF	0.1	mol m-2 s-1	0.088	mol m-2 s-1	1000	27	0-1600	1.25		greenhouse, potted	Silva, E. N., Silveira, J. A. G., Ribeiro, R. V., Oliveira, J. Êx. and Cardoso, R. A. Photosynthetic and antioxidant responses of Jatropha curcas plants to heat stress: On the relative sensitivity of shoots and roots, Journal of Plant Growth Regulation (), 2017, pp. 1--11.
Singh & Reddy 2016	Glycine max	Fabaceae	C3C	0.66	mol m-2 s-1	0.542	mol m-2 s-1	1500	28	400		45-60	controlled environment growth chamber, potted (7.6l)	Singh, S. K. and Reddy, V. R. Methods of mesophyll conductance estimation: its impact on key biochemical parameters and photosynthetic limitations in phosphorus-stressed soybean across CO$_2$, Physiologia Plantarum (157:2), 2016, pp. 234--254.
Singh et al. 2013	Gossypium hirsutum	Malvaceae	C3C	1.367	mol m-2 s-1 bar-1	0.988	mol m-2 s-1	1500	30	400		45 - 55	environment growth chambers, potted (7.6l)	Singh, S. K., Badgujar, G., Reddy, V. R., Fleisher, D. H. and Bunce, J. A. Carbon dioxide diffusion across stomata and mesophyll and photo-biochemical processes as affected by growth CO$_2$ and phosphorus nutrition in cotton, Journal of Plant Physiology (170:9), 2013, pp. 801--813.
Singsaas et al. 2003	Liquidambar styraciflua	Altingiaceae	DBF	0.17	mol m-2 s-1 bar-1	0.17	mol m-2 s-1	2000					field	Singsaas, E., Ort, D. and Delucia, E. Elevated CO$_2$ effects on mesophyll conductance and its consequences for interpreting photosynthetic physiology, Plant, Cell & Environment (27:1), 2003, pp. 41--50.
Singsaas et al. 2003	Populus tremuloides	Salicaceae	DBF	0.18	mol m-2 s-1 bar-1	0.18	mol m-2 s-1	2000					field	Singsaas, E., Ort, D. and Delucia, E. Elevated CO$_2$ effects on mesophyll conductance and its consequences for interpreting photosynthetic physiology, Plant, Cell & Environment (27:1), 2003, pp. 41--50.
Singsaas et al. 2003	Phaseolus vulgaris	Fabaceae	C3C	0.21	mol m-2 s-1 bar-1	0.21	mol m-2 s-1	1500					controlled-environment chambers, potted	Singsaas, E., Ort, D. and Delucia, E. Elevated CO$_2$ effects on mesophyll conductance and its consequences for interpreting photosynthetic physiology, Plant, Cell & Environment (27:1), 2003, pp. 41--50.
Singsaas et al. 2003	Cucumis sativus	Cucurbitaceae	C3C	0.18	mol m-2 s-1 bar-1	0.18	mol m-2 s-1	1500					controlled-environment chambers, potted	Singsaas, E., Ort, D. and Delucia, E. Elevated CO$_2$ effects on mesophyll conductance and its consequences for interpreting photosynthetic physiology, Plant, Cell & Environment (27:1), 2003, pp. 41--50.
Singsaas et al. 2003	Spinacia oleracea	Amaranthaceae	C3C	0.46	mol m-2 s-1 bar-1	0.46	mol m-2 s-1	1500					controlled-environment chambers, potted	Singsaas, E., Ort, D. and Delucia, E. Elevated CO$_2$ effects on mesophyll conductance and its consequences for interpreting photosynthetic physiology, Plant, Cell & Environment (27:1), 2003, pp. 41--50.
Soolanayakanahally et al. 2009	Populus balsamifera	Salicaceae	DBF	0.31	mol m-2 s-1	0.271	mol m-2 s-1	1000	27	50-1400	1.5		greenhouse	Soolanayakanahally, R. Y., Guy, R. D., Silim, S. N., Drewes, E. C. and Schroeder, W. R. Enhanced assimilation rate and water use efficiency with latitude through increased photosynthetic capacity and internal conductance in balsam poplar (Populus balsamifera L.), Plant, Cell & Environment (32:12), 2009, pp. 1821--1832.
Sorrentino et al. 2016	Prunus avium	Rosaceae	DBF	0.068	mol m-2 s-1	0.068	mol m-2 s-1	1600	25	385		40-50	greenhouse, potted (6l)	Sorrentino, G., Haworth, M., Wahbi, S., Mahmood, T., Zuomin, S. and Centritto, M. Abscisic acid induces rapid reductions in mesophyll conductance to carbon dioxide, PloS ONE (11:2), 2016, pp. e0148554.
Sorrentino et al. 2016	Populus nigra	Salicaceae	DBF	0.061	mol m-2 s-1	0.061	mol m-2 s-1	1600	25	385		40-50	greenhouse, potted (6l)	Sorrentino, G., Haworth, M., Wahbi, S., Mahmood, T., Zuomin, S. and Centritto, M. Abscisic acid induces rapid reductions in mesophyll conductance to carbon dioxide, PloS ONE (11:2), 2016, pp. e0148554.
Sorrentino et al. 2016	Olea europaea	Oleaceae	EBF	0.102	mol m-2 s-1	0.102	mol m-2 s-1	1600	25	385		40-50	greenhouse, potted (6l)	Sorrentino, G., Haworth, M., Wahbi, S., Mahmood, T., Zuomin, S. and Centritto, M. Abscisic acid induces rapid reductions in mesophyll conductance to carbon dioxide, PloS ONE (11:2), 2016, pp. e0148554.
Sorrentino et al. 2016	Rosoideae rosa	Rosaceae	DSH	0.086	mol m-2 s-1	0.086	mol m-2 s-1	1600	25	385		40-50	greenhouse, potted (6l)	Sorrentino, G., Haworth, M., Wahbi, S., Mahmood, T., Zuomin, S. and Centritto, M. Abscisic acid induces rapid reductions in mesophyll conductance to carbon dioxide, PloS ONE (11:2), 2016, pp. e0148554.
Sperlich et al. 2015	Quercus ilex	Fagaceae	EBF	0.048	mol m-2 s-1 bar-1	0.048	mol m-2 s-1	1000	25	400			natural	Sperlich, D., Chang, C., Peñuelas, J., Gracia, C. and Sabaté, S. Seasonal variability of foliar photosynthetic and morphological traits and drought impacts in a Mediterranean mixed forest, Tree Physiology (35:5), 2015, pp. 501--520.
Sperlich et al. 2015	Pinus halepensis	Pinaceae	ENF	0.033	mol m-2 s-1 bar-1	0.033	mol m-2 s-1	1000	25	400			natural	Sperlich, D., Chang, C., Peñuelas, J., Gracia, C. and Sabaté, S. Seasonal variability of foliar photosynthetic and morphological traits and drought impacts in a Mediterranean mixed forest, Tree Physiology (35:5), 2015, pp. 501--520.
Sperlich et al. 2015	Arbutus unedo	Ericaceae	EBF	0.096	mol m-2 s-1 bar-1	0.096	mol m-2 s-1	1000	25	400			natural	Sperlich, D., Chang, C., Peñuelas, J., Gracia, C. and Sabaté, S. Seasonal variability of foliar photosynthetic and morphological traits and drought impacts in a Mediterranean mixed forest, Tree Physiology (35:5), 2015, pp. 501--520.
Sperlich et al. 2015	Quercus pubescens	Fagaceae	DBF	0.06	mol m-2 s-1 bar-1	0.06	mol m-2 s-1	1000	25	400			natural	Sperlich, D., Chang, C., Peñuelas, J., Gracia, C. and Sabaté, S. Seasonal variability of foliar photosynthetic and morphological traits and drought impacts in a Mediterranean mixed forest, Tree Physiology (35:5), 2015, pp. 501--520.
Sun et al. 2014a	Olea europaea	Oleaceae	EBF	0.077	mol m-2 s-1	0.077	mol m-2 s-1	1300	25			45-55	greenhouse, potted (15l)	Sun, J., Feng, Z. and Ort, D. R. Impacts of rising tropospheric ozone on photosynthesis and metabolite levels on field grown soybean, Plant Science (226), 2014, pp. 147--161.
Sun et al. 2014b	Glycine max	Fabaceae	C3C	0.239	mol m-2 s-1	0.239	mol m-2 s-1	1500	25	400		60 - 70	field	Sun, P., Wahbi, S., Tsonev, T., Haworth, M., Liu, S. and Centritto, M. On the use of leaf spectral indices to assess water status and photosynthetic limitations in Olea europaea L. during water-stress and recovery, PloS ONE (9:8), 2014, pp. e105165.
Sun et al. 2017	Oryza sativa	Poaceae	C3C	0.3	mol m-2 s-1	0.246	mol m-2 s-1	1500	28	400	1		potted (11l)	Sun, J., Zhang, Q., Tabassum, M. A., Ye, M., Peng, S. and Li, Y. The inhibition of photosynthesis under water deficit conditions is more severe in flecked than uniform irradiance in rice (Oryza sativa) plants, Functional Plant Biology (44:4), 2017, pp. 464--472.
Tattini et al. 2017	Ocimum basilicum	Lamiaceae	C3G	0.089	mol m-2 s-1	0.065	mol m-2 s-1	900	30	400		60-70	potted	Tattini, M., Sebastiani, F., Brunetti, C., Fini, A., Torre, S., Gori, A., Centritto, M., Ferrini, F., Landi, M. and Guidi, L. Dissecting molecular and physiological response mechanisms to high solar radiation in cyanic and acyanic leaves: a case study on red and green basil, Journal of Experimental Botany (68:9), 2017, pp. 2425--2437
Tazoe et al. 2009	Triticum aestivum	Poaceae	C3C	0.479	mol m-2 s-1 bar-1	0.457	mol m-2 s-1	1500	25	250		75	greenhouse with natural light, potted (5l)	Tazoe, Y., Von Caemmerer, S., Badger, M. R. and Evans, J. R. Light and CO$_2$ do not affect the mesophyll conductance to CO$_2$ diffusion in wheat leaves, Journal of Experimental Botany (60:8), 2009, pp. 2291--2301.
Tazoe et al. 2011	Nicotiana tabacum	Solanaceae	C3C	0.456	mol m-2 s-1 bar-1	0.434	mol m-2 s-1	1500	25	360			growth cabinet	Tazoe, Y., Von Caemmerer, S., Estavillo, G. M. and Evans, J. R. Using tunable diode laser spectroscopy to measure carbon isotope discrimination and mesophyll conductance to CO$_2$ diffusion dynamically at different CO$_2$ concentrations, Plant, Cell & Environment (34:4), 2011, pp. 580--591.
Tazoe et al. 2011	Triticum aestivum	Poaceae	C3C	0.546	mol m-2 s-1 bar-1	0.52	mol m-2 s-1	1500	25	360			greenhouse	Tazoe, Y., Von Caemmerer, S., Estavillo, G. M. and Evans, J. R. Using tunable diode laser spectroscopy to measure carbon isotope discrimination and mesophyll conductance to CO$_2$ diffusion dynamically at different CO$_2$ concentrations, Plant, Cell & Environment (34:4), 2011, pp. 580--591.
Tazoe et al. 2011	Arabidopsis thaliana	Brassicaceae	C3G	0.198	mol m-2 s-1 bar-1	0.189	mol m-2 s-1	1500	25	380			greenhouse	Tazoe, Y., Von Caemmerer, S., Estavillo, G. M. and Evans, J. R. Using tunable diode laser spectroscopy to measure carbon isotope discrimination and mesophyll conductance to CO$_2$ diffusion dynamically at different CO$_2$ concentrations, Plant, Cell & Environment (34:4), 2011, pp. 580--591.
Terashima & Ono 2002	Vicia faba	Fabaceae	C3C	0.406	mol m-2 s-1 bar-1	0.406	mol m-2 s-1	700	25	360			growth cabinet, potted (1.3l)	Terashima, I. and Ono, K. Effects of HgCl$_2$ on CO$_2$ dependence of leaf photosynthesis: evidence indicating involvement of aquaporins in CO$_2$ diffusion across the plasma membrane, Plant and Cell Physiology (43:1), 2002, pp. 70--78.
Theroux-Rancourt & Gilbert 2017	Arbutus unedo x Arbutus andrachne	Ericaceae	EBF	0.15	mol m-2 s-1	0.15	mol m-2 s-1	1000	25	380	1.5		field, then environmentally controlled greenhouse, potted (4l)	Théroux-Rancourt, G. and Gilbert, M. E. The light response of mesophyll conductance is controlled by structure across leaf profiles, Plant, Cell & Environment (40:5), 2017, pp. 726--740.
Theroux-Rancourt & Gilbert 2017	Triticum durum	Poaceae	C3C	0.245	mol m-2 s-1	0.245	mol m-2 s-1	1000	25	380	1.5		environmentally controlled greenhouse, potted (4l)	Théroux-Rancourt, G. and Gilbert, M. E. The light response of mesophyll conductance is controlled by structure across leaf profiles, Plant, Cell & Environment (40:5), 2017, pp. 726--740.
Theroux-Rancourt et al. 2014	Populus sp.	Salicaceae	DBF	0.224	mol m-2 s-1	0.224	mol m-2 s-1	800	25	380			greenhouse then growth cabinet, potted (7l)	Théroux-Rancourt, G., Éthier, G. and Pepin, S. Threshold response of mesophyll CO$_2$ conductance to leaf hydraulics in highly transpiring hybrid poplar clones exposed to soil drying, Journal of Experimental Botany (65:2), 2014, pp. 741--753.
Theroux-Rancourt et al. 2014	Populus sp.	Salicaceae	DBF	0.285	mol m-2 s-1	0.285	mol m-2 s-1	800	25	380			greenhouse then growth cabinet, potted (7l)	Théroux-Rancourt, G., Éthier, G. and Pepin, S. Threshold response of mesophyll CO$_2$ conductance to leaf hydraulics in highly transpiring hybrid poplar clones exposed to soil drying, Journal of Experimental Botany (65:2), 2014, pp. 741--753.
Theroux-Rancourt et al. 2015	Populus sp.	Salicaceae	DBF	0.39	mol m-2 s-1	0.39	mol m-2 s-1	800	25	380			greenhouse, potted (16l)	Théroux Rancourt, G., Éthier, G. and Pepin, S. Greater efficiency of water use in poplar clones having a delayed response of mesophyll conductance to drought, Tree Physiology (35:2), 2015, pp. 172--184.
Theroux-Rancourt et al. 2015	Populus maximowiczii x Populus balsamifera	Salicaceae	DBF	0.365	mol m-2 s-1	0.365	mol m-2 s-1	800	25	380			greenhouse, potted (16l)	Théroux Rancourt, G., Éthier, G. and Pepin, S. Greater efficiency of water use in poplar clones having a delayed response of mesophyll conductance to drought, Tree Physiology (35:2), 2015, pp. 172--184.
Theroux-Rancourt et al. 2015	Populus sp.	Salicaceae	DBF	0.324	mol m-2 s-1	0.324	mol m-2 s-1	800	25	380			greenhouse, potted (16l)	Théroux Rancourt, G., Éthier, G. and Pepin, S. Greater efficiency of water use in poplar clones having a delayed response of mesophyll conductance to drought, Tree Physiology (35:2), 2015, pp. 172--184.
Theroux-Rancourt et al. 2015	Populus sp.	Salicaceae	DBF	0.286	mol m-2 s-1	0.286	mol m-2 s-1	800	25	380			greenhouse, potted (16l)	Théroux Rancourt, G., Éthier, G. and Pepin, S. Greater efficiency of water use in poplar clones having a delayed response of mesophyll conductance to drought, Tree Physiology (35:2), 2015, pp. 172--184.
Theroux-Rancourt et al. 2015	Populus balsamifera	Salicaceae	DBF	0.254	mol m-2 s-1	0.254	mol m-2 s-1	800	25	380			greenhouse, potted (16l)	Théroux Rancourt, G., Éthier, G. and Pepin, S. Greater efficiency of water use in poplar clones having a delayed response of mesophyll conductance to drought, Tree Physiology (35:2), 2015, pp. 172--184.
Tholen et al. 2008	Arabidopsis thaliana	Brassicaceae	C3G	0.105	mol m-2 s-1	0.105	mol m-2 s-1	1200	25	370			growth room, potted	Tholen, D., Boom, C., Noguchi, K., Ueda, S., Katase, T. and Terashima, I. The chloroplast avoidance response decreases internal conductance to CO$_2$ diffusion in Arabidopsis thaliana leaves, Plant, Cell & Environment (31:11), 2008, pp. 1688--1700.
Tomas et al. 2013	Capsicum annuum	Solanaceae	C3C	0.118	mol m-2 s-1	0.118	mol m-2 s-1	1500	25	385			growth room, potted	Tomás, M., Flexas, J., Copolovici, L., Galmés, J., Hallik, L., Medrano, H., Ribas-Carbó, M., Tosens, T., Vislap, V. and Niinemets, Ül. Importance of leaf anatomy in determining mesophyll diffusion conductance to CO$_2$ across species: quantitative limitations and scaling up by models, Journal of Experimental Botany (64:8), 2013, pp. 2269--2281.
Tomas et al. 2013	Helianthus annuus	Asteraceae	C3C	0.3	mol m-2 s-1	0.3	mol m-2 s-1	1500	25	385			growth room, potted	Tomás, M., Flexas, J., Copolovici, L., Galmés, J., Hallik, L., Medrano, H., Ribas-Carbó, M., Tosens, T., Vislap, V. and Niinemets, Ül. Importance of leaf anatomy in determining mesophyll diffusion conductance to CO$_2$ across species: quantitative limitations and scaling up by models, Journal of Experimental Botany (64:8), 2013, pp. 2269--2281.
Tomas et al. 2013	Ocimum basilicum	Lamiaceae	C3G	0.136	mol m-2 s-1	0.136	mol m-2 s-1	1500	25	385			growth room, potted	Tomás, M., Flexas, J., Copolovici, L., Galmés, J., Hallik, L., Medrano, H., Ribas-Carbó, M., Tosens, T., Vislap, V. and Niinemets, Ül. Importance of leaf anatomy in determining mesophyll diffusion conductance to CO$_2$ across species: quantitative limitations and scaling up by models, Journal of Experimental Botany (64:8), 2013, pp. 2269--2281.
Tomas et al. 2013	Phaseolus vulgaris	Fabaceae	C3C	0.271	mol m-2 s-1	0.271	mol m-2 s-1	1500	25	385			growth room, potted	Tomás, M., Flexas, J., Copolovici, L., Galmés, J., Hallik, L., Medrano, H., Ribas-Carbó, M., Tosens, T., Vislap, V. and Niinemets, Ül. Importance of leaf anatomy in determining mesophyll diffusion conductance to CO$_2$ across species: quantitative limitations and scaling up by models, Journal of Experimental Botany (64:8), 2013, pp. 2269--2281.
Tomas et al. 2013	Spinacia oleracea	Amaranthaceae	C3C	0.235	mol m-2 s-1	0.235	mol m-2 s-1	1500	25	385			growth room, potted	Tomás, M., Flexas, J., Copolovici, L., Galmés, J., Hallik, L., Medrano, H., Ribas-Carbó, M., Tosens, T., Vislap, V. and Niinemets, Ül. Importance of leaf anatomy in determining mesophyll diffusion conductance to CO$_2$ across species: quantitative limitations and scaling up by models, Journal of Experimental Botany (64:8), 2013, pp. 2269--2281.
Tomas et al. 2013	Betula pubescens	Betulaceae	DBF	0.033	mol m-2 s-1	0.033	mol m-2 s-1	1500	25	385			growth room, potted	Tomás, M., Flexas, J., Copolovici, L., Galmés, J., Hallik, L., Medrano, H., Ribas-Carbó, M., Tosens, T., Vislap, V. and Niinemets, Ül. Importance of leaf anatomy in determining mesophyll diffusion conductance to CO$_2$ across species: quantitative limitations and scaling up by models, Journal of Experimental Botany (64:8), 2013, pp. 2269--2281.
Tomas et al. 2013	Catalpa speciosa	Bignoniaceae	DBF	0.151	mol m-2 s-1	0.151	mol m-2 s-1	1500	25	385			growth room, potted	Tomás, M., Flexas, J., Copolovici, L., Galmés, J., Hallik, L., Medrano, H., Ribas-Carbó, M., Tosens, T., Vislap, V. and Niinemets, Ül. Importance of leaf anatomy in determining mesophyll diffusion conductance to CO$_2$ across species: quantitative limitations and scaling up by models, Journal of Experimental Botany (64:8), 2013, pp. 2269--2281.
Tomas et al. 2013	Quercus brantii	Fagaceae	EBF	0.023	mol m-2 s-1	0.023	mol m-2 s-1	1500	25	385			growth room, potted	Tomás, M., Flexas, J., Copolovici, L., Galmés, J., Hallik, L., Medrano, H., Ribas-Carbó, M., Tosens, T., Vislap, V. and Niinemets, Ül. Importance of leaf anatomy in determining mesophyll diffusion conductance to CO$_2$ across species: quantitative limitations and scaling up by models, Journal of Experimental Botany (64:8), 2013, pp. 2269--2281.
Tomas et al. 2013	Pittosporum tobira	Pittosporaceae	EBF	0.017	mol m-2 s-1	0.017	mol m-2 s-1	1500	25	385			growth room, potted	Tomás, M., Flexas, J., Copolovici, L., Galmés, J., Hallik, L., Medrano, H., Ribas-Carbó, M., Tosens, T., Vislap, V. and Niinemets, Ül. Importance of leaf anatomy in determining mesophyll diffusion conductance to CO$_2$ across species: quantitative limitations and scaling up by models, Journal of Experimental Botany (64:8), 2013, pp. 2269--2281.
Tomas et al. 2013	Quercus ilex	Fagaceae	EBF	0.019	mol m-2 s-1	0.019	mol m-2 s-1	1500	25	385			growth room, potted	Tomás, M., Flexas, J., Copolovici, L., Galmés, J., Hallik, L., Medrano, H., Ribas-Carbó, M., Tosens, T., Vislap, V. and Niinemets, Ül. Importance of leaf anatomy in determining mesophyll diffusion conductance to CO$_2$ across species: quantitative limitations and scaling up by models, Journal of Experimental Botany (64:8), 2013, pp. 2269--2281.
Tomeo & Rosenthal 2017	Glycine max	Fabaceae	C3C	0.178	mol m-2 s-1 bar-1	0.178	mol m-2 s-1	1200	25	325			growth chambers, potted (3.75l)	Tomeo, N. J. and Rosenthal, D. M. Variable mesophyll conductance among soybean cultivars sets a tradeoff between photosynthesis and water-use-efficiency, Plant Physiology (174:1), 2017, pp. 241--257.
Tosens et al. 2012a	Populus tremula	Salicaceae	DBF	0.398	mol m-2 s-1	0.488	mol m-2 s-1	750	22	360			field, then growth chambers, potted (6.9l)	Tosens, T., Niinemets, Ü., Vislap, V., Eichelmann, H. and Castro Díez, P. Developmental changes in mesophyll diffusion conductance and photosynthetic capacity under different light and water availabilities in Populus tremula: how structure constrains function, Plant, Cell & Environment (35:5), 2012, pp. 839--856
Tosens et al. 2012b	Acacia falcata	Fabaceae	EBF	0.05	mol m-2 s-1	0.05	mol m-2 s-1	1000	25				natural	Tosens, T., Niinemets, Ül., Westoby, M. and Wright, I. J. Anatomical basis of variation in mesophyll resistance in eastern Australian sclerophylls: news of a long and winding path, Journal of Experimental Botany (63:14), 2012, pp. 5105--5119; data from: Onoda, Y., Wright, I.J., Evans, J.R., Hikosaka, K., Niinemets, Ü., Poorter, H., Tosens, T., Westoby, M. Physiological and structural tradeoffs un…
Tosens et al. 2012b	Acacia longifolia	Fabaceae	EBF	0.06	mol m-2 s-1	0.06	mol m-2 s-1	1000	25				natural	Tosens, T., Niinemets, Ül., Westoby, M. and Wright, I. J. Anatomical basis of variation in mesophyll resistance in eastern Australian sclerophylls: news of a long and winding path, Journal of Experimental Botany (63:14), 2012, pp. 5105--5119; data from: Onoda, Y., Wright, I.J., Evans, J.R., Hikosaka, K., Niinemets, Ü., Poorter, H., Tosens, T., Westoby, M. Physiological and structural tradeoffs un…
Tosens et al. 2012b	Acacia myrtifolia	Fabaceae	EBF	0.11	mol m-2 s-1	0.11	mol m-2 s-1	1000	25				natural	Tosens, T., Niinemets, Ül., Westoby, M. and Wright, I. J. Anatomical basis of variation in mesophyll resistance in eastern Australian sclerophylls: news of a long and winding path, Journal of Experimental Botany (63:14), 2012, pp. 5105--5119; data from: Onoda, Y., Wright, I.J., Evans, J.R., Hikosaka, K., Niinemets, Ü., Poorter, H., Tosens, T., Westoby, M. Physiological and structural tradeoffs un…
Tosens et al. 2012b	Acacia suaveolens	Fabaceae	EBF	0.07	mol m-2 s-1	0.07	mol m-2 s-1	1000	25				natural	Tosens, T., Niinemets, Ül., Westoby, M. and Wright, I. J. Anatomical basis of variation in mesophyll resistance in eastern Australian sclerophylls: news of a long and winding path, Journal of Experimental Botany (63:14), 2012, pp. 5105--5119; data from: Onoda, Y., Wright, I.J., Evans, J.R., Hikosaka, K., Niinemets, Ü., Poorter, H., Tosens, T., Westoby, M. Physiological and structural tradeoffs un…
Tosens et al. 2012b	Agathis robusta	Araucariaceae	EBF	0.08	mol m-2 s-1	0.08	mol m-2 s-1	1000	25				natural	Tosens, T., Niinemets, Ül., Westoby, M. and Wright, I. J. Anatomical basis of variation in mesophyll resistance in eastern Australian sclerophylls: news of a long and winding path, Journal of Experimental Botany (63:14), 2012, pp. 5105--5119; data from: Onoda, Y., Wright, I.J., Evans, J.R., Hikosaka, K., Niinemets, Ü., Poorter, H., Tosens, T., Westoby, M. Physiological and structural tradeoffs un…
Tosens et al. 2012b	Angophora hispida	Myrtaceae	EBF	0.05	mol m-2 s-1	0.05	mol m-2 s-1	1000	25				natural	Tosens, T., Niinemets, Ül., Westoby, M. and Wright, I. J. Anatomical basis of variation in mesophyll resistance in eastern Australian sclerophylls: news of a long and winding path, Journal of Experimental Botany (63:14), 2012, pp. 5105--5119; data from: Onoda, Y., Wright, I.J., Evans, J.R., Hikosaka, K., Niinemets, Ü., Poorter, H., Tosens, T., Westoby, M. Physiological and structural tradeoffs un…
Tosens et al. 2012b	Araucaria bidwillii	Araucariaceae	ENF	0.06	mol m-2 s-1	0.06	mol m-2 s-1	1000	25				natural	Tosens, T., Niinemets, Ül., Westoby, M. and Wright, I. J. Anatomical basis of variation in mesophyll resistance in eastern Australian sclerophylls: news of a long and winding path, Journal of Experimental Botany (63:14), 2012, pp. 5105--5119; data from: Onoda, Y., Wright, I.J., Evans, J.R., Hikosaka, K., Niinemets, Ü., Poorter, H., Tosens, T., Westoby, M. Physiological and structural tradeoffs un…
Tosens et al. 2012b	Astrotricha floccosa	Araliaceae	EBF	0.11	mol m-2 s-1	0.11	mol m-2 s-1	1000	25				natural	Tosens, T., Niinemets, Ül., Westoby, M. and Wright, I. J. Anatomical basis of variation in mesophyll resistance in eastern Australian sclerophylls: news of a long and winding path, Journal of Experimental Botany (63:14), 2012, pp. 5105--5119; data from: Onoda, Y., Wright, I.J., Evans, J.R., Hikosaka, K., Niinemets, Ü., Poorter, H., Tosens, T., Westoby, M. Physiological and structural tradeoffs un…
Tosens et al. 2012b	Banksia aemula	Proteaceae	EBF	0.09	mol m-2 s-1	0.09	mol m-2 s-1	1000	25				natural	Tosens, T., Niinemets, Ül., Westoby, M. and Wright, I. J. Anatomical basis of variation in mesophyll resistance in eastern Australian sclerophylls: news of a long and winding path, Journal of Experimental Botany (63:14), 2012, pp. 5105--5119; data from: Onoda, Y., Wright, I.J., Evans, J.R., Hikosaka, K., Niinemets, Ü., Poorter, H., Tosens, T., Westoby, M. Physiological and structural tradeoffs un…
Tosens et al. 2012b	Banksia integrifolia	Proteaceae	EBF	0.11	mol m-2 s-1	0.11	mol m-2 s-1	1000	25				natural	Tosens, T., Niinemets, Ül., Westoby, M. and Wright, I. J. Anatomical basis of variation in mesophyll resistance in eastern Australian sclerophylls: news of a long and winding path, Journal of Experimental Botany (63:14), 2012, pp. 5105--5119; data from: Onoda, Y., Wright, I.J., Evans, J.R., Hikosaka, K., Niinemets, Ü., Poorter, H., Tosens, T., Westoby, M. Physiological and structural tradeoffs un…
Tosens et al. 2012b	Banksia marginata	Proteaceae	EBF	0.06	mol m-2 s-1	0.06	mol m-2 s-1	1000	25				natural	Tosens, T., Niinemets, Ül., Westoby, M. and Wright, I. J. Anatomical basis of variation in mesophyll resistance in eastern Australian sclerophylls: news of a long and winding path, Journal of Experimental Botany (63:14), 2012, pp. 5105--5119; data from: Onoda, Y., Wright, I.J., Evans, J.R., Hikosaka, K., Niinemets, Ü., Poorter, H., Tosens, T., Westoby, M. Physiological and structural tradeoffs un…
Tosens et al. 2012b	Banksia oblongifolia	Proteaceae	EBF	0.11	mol m-2 s-1	0.11	mol m-2 s-1	1000	25				natural	Tosens, T., Niinemets, Ül., Westoby, M. and Wright, I. J. Anatomical basis of variation in mesophyll resistance in eastern Australian sclerophylls: news of a long and winding path, Journal of Experimental Botany (63:14), 2012, pp. 5105--5119; data from: Onoda, Y., Wright, I.J., Evans, J.R., Hikosaka, K., Niinemets, Ü., Poorter, H., Tosens, T., Westoby, M. Physiological and structural tradeoffs un…
Tosens et al. 2012b	Banksia robur	Proteaceae	EBF	0.1	mol m-2 s-1	0.1	mol m-2 s-1	1000	25				natural	Tosens, T., Niinemets, Ül., Westoby, M. and Wright, I. J. Anatomical basis of variation in mesophyll resistance in eastern Australian sclerophylls: news of a long and winding path, Journal of Experimental Botany (63:14), 2012, pp. 5105--5119; data from: Onoda, Y., Wright, I.J., Evans, J.R., Hikosaka, K., Niinemets, Ü., Poorter, H., Tosens, T., Westoby, M. Physiological and structural tradeoffs un…
Tosens et al. 2012b	Banksia serrata	Proteaceae	EBF	0.07	mol m-2 s-1	0.07	mol m-2 s-1	1000	25				natural	Tosens, T., Niinemets, Ül., Westoby, M. and Wright, I. J. Anatomical basis of variation in mesophyll resistance in eastern Australian sclerophylls: news of a long and winding path, Journal of Experimental Botany (63:14), 2012, pp. 5105--5119; data from: Onoda, Y., Wright, I.J., Evans, J.R., Hikosaka, K., Niinemets, Ü., Poorter, H., Tosens, T., Westoby, M. Physiological and structural tradeoffs un…
Tosens et al. 2012b	Banksia spinulosa	Proteaceae	EBF	0.04	mol m-2 s-1	0.04	mol m-2 s-1	1000	25				natural	Tosens, T., Niinemets, Ül., Westoby, M. and Wright, I. J. Anatomical basis of variation in mesophyll resistance in eastern Australian sclerophylls: news of a long and winding path, Journal of Experimental Botany (63:14), 2012, pp. 5105--5119; data from: Onoda, Y., Wright, I.J., Evans, J.R., Hikosaka, K., Niinemets, Ü., Poorter, H., Tosens, T., Westoby, M. Physiological and structural tradeoffs un…
Tosens et al. 2012b	Cephalotaxus fortunei	Taxodiaceae	ENF	0.11	mol m-2 s-1	0.11	mol m-2 s-1	1000	25				natural	Tosens, T., Niinemets, Ül., Westoby, M. and Wright, I. J. Anatomical basis of variation in mesophyll resistance in eastern Australian sclerophylls: news of a long and winding path, Journal of Experimental Botany (63:14), 2012, pp. 5105--5119; data from: Onoda, Y., Wright, I.J., Evans, J.R., Hikosaka, K., Niinemets, Ü., Poorter, H., Tosens, T., Westoby, M. Physiological and structural tradeoffs un…
Tosens et al. 2012b	Corymbia gummifera	Myrtaceae	EBF	0.04	mol m-2 s-1	0.04	mol m-2 s-1	1000	25				natural	Tosens, T., Niinemets, Ül., Westoby, M. and Wright, I. J. Anatomical basis of variation in mesophyll resistance in eastern Australian sclerophylls: news of a long and winding path, Journal of Experimental Botany (63:14), 2012, pp. 5105--5119; data from: Onoda, Y., Wright, I.J., Evans, J.R., Hikosaka, K., Niinemets, Ü., Poorter, H., Tosens, T., Westoby, M. Physiological and structural tradeoffs un…
Tosens et al. 2012b	Eriostemon australasius	Rutaceae	EBF	0.07	mol m-2 s-1	0.07	mol m-2 s-1	1000	25				natural	Tosens, T., Niinemets, Ül., Westoby, M. and Wright, I. J. Anatomical basis of variation in mesophyll resistance in eastern Australian sclerophylls: news of a long and winding path, Journal of Experimental Botany (63:14), 2012, pp. 5105--5119; data from: Onoda, Y., Wright, I.J., Evans, J.R., Hikosaka, K., Niinemets, Ü., Poorter, H., Tosens, T., Westoby, M. Physiological and structural tradeoffs un…
Tosens et al. 2012b	Eucalyptus fibrosa	Myrtaceae	EBF	0.06	mol m-2 s-1	0.06	mol m-2 s-1	1000	25				natural	Tosens, T., Niinemets, Ül., Westoby, M. and Wright, I. J. Anatomical basis of variation in mesophyll resistance in eastern Australian sclerophylls: news of a long and winding path, Journal of Experimental Botany (63:14), 2012, pp. 5105--5119; data from: Onoda, Y., Wright, I.J., Evans, J.R., Hikosaka, K., Niinemets, Ü., Poorter, H., Tosens, T., Westoby, M. Physiological and structural tradeoffs un…
Tosens et al. 2012b	Eucalyptus haemastoma	Myrtaceae	EBF	0.08	mol m-2 s-1	0.08	mol m-2 s-1	1000	25				natural	Tosens, T., Niinemets, Ül., Westoby, M. and Wright, I. J. Anatomical basis of variation in mesophyll resistance in eastern Australian sclerophylls: news of a long and winding path, Journal of Experimental Botany (63:14), 2012, pp. 5105--5119; data from: Onoda, Y., Wright, I.J., Evans, J.R., Hikosaka, K., Niinemets, Ü., Poorter, H., Tosens, T., Westoby, M. Physiological and structural tradeoffs un…
Tosens et al. 2012b	Eucalyptus sclerophylla	Myrtaceae	EBF	0.06	mol m-2 s-1	0.06	mol m-2 s-1	1000	25				natural	Tosens, T., Niinemets, Ül., Westoby, M. and Wright, I. J. Anatomical basis of variation in mesophyll resistance in eastern Australian sclerophylls: news of a long and winding path, Journal of Experimental Botany (63:14), 2012, pp. 5105--5119; data from: Onoda, Y., Wright, I.J., Evans, J.R., Hikosaka, K., Niinemets, Ü., Poorter, H., Tosens, T., Westoby, M. Physiological and structural tradeoffs un…
Tosens et al. 2012b	Eucalyptus umbra	Myrtaceae	EBF	0.05	mol m-2 s-1	0.05	mol m-2 s-1	1000	25				natural	Tosens, T., Niinemets, Ül., Westoby, M. and Wright, I. J. Anatomical basis of variation in mesophyll resistance in eastern Australian sclerophylls: news of a long and winding path, Journal of Experimental Botany (63:14), 2012, pp. 5105--5119; data from: Onoda, Y., Wright, I.J., Evans, J.R., Hikosaka, K., Niinemets, Ü., Poorter, H., Tosens, T., Westoby, M. Physiological and structural tradeoffs un…
Tosens et al. 2012b	Ginkgo biloba	Ginkgoaceae	DBF	0.06	mol m-2 s-1	0.06	mol m-2 s-1	1000	25				natural	Tosens, T., Niinemets, Ül., Westoby, M. and Wright, I. J. Anatomical basis of variation in mesophyll resistance in eastern Australian sclerophylls: news of a long and winding path, Journal of Experimental Botany (63:14), 2012, pp. 5105--5119; data from: Onoda, Y., Wright, I.J., Evans, J.R., Hikosaka, K., Niinemets, Ü., Poorter, H., Tosens, T., Westoby, M. Physiological and structural tradeoffs un…
Tosens et al. 2012b	Grevillea speciosa	Proteaceae	EBF	0.05	mol m-2 s-1	0.05	mol m-2 s-1	1000	25				natural	Tosens, T., Niinemets, Ül., Westoby, M. and Wright, I. J. Anatomical basis of variation in mesophyll resistance in eastern Australian sclerophylls: news of a long and winding path, Journal of Experimental Botany (63:14), 2012, pp. 5105--5119; data from: Onoda, Y., Wright, I.J., Evans, J.R., Hikosaka, K., Niinemets, Ü., Poorter, H., Tosens, T., Westoby, M. Physiological and structural tradeoffs un…
Tosens et al. 2012b	Hakea dactyloides	Proteaceae	EBF	0.09	mol m-2 s-1	0.09	mol m-2 s-1	1000	25				natural	Tosens, T., Niinemets, Ül., Westoby, M. and Wright, I. J. Anatomical basis of variation in mesophyll resistance in eastern Australian sclerophylls: news of a long and winding path, Journal of Experimental Botany (63:14), 2012, pp. 5105--5119; data from: Onoda, Y., Wright, I.J., Evans, J.R., Hikosaka, K., Niinemets, Ü., Poorter, H., Tosens, T., Westoby, M. Physiological and structural tradeoffs un…
Tosens et al. 2012b	Lambertia formosa	Proteaceae	EBF	0.075	mol m-2 s-1	0.075	mol m-2 s-1	1000	25				natural	Tosens, T., Niinemets, Ül., Westoby, M. and Wright, I. J. Anatomical basis of variation in mesophyll resistance in eastern Australian sclerophylls: news of a long and winding path, Journal of Experimental Botany (63:14), 2012, pp. 5105--5119; data from: Onoda, Y., Wright, I.J., Evans, J.R., Hikosaka, K., Niinemets, Ü., Poorter, H., Tosens, T., Westoby, M. Physiological and structural tradeoffs un…
Tosens et al. 2012b	Macadamia ternifolia	Proteaceae	EBF	0.08	mol m-2 s-1	0.08	mol m-2 s-1	1000	25				natural	Tosens, T., Niinemets, Ül., Westoby, M. and Wright, I. J. Anatomical basis of variation in mesophyll resistance in eastern Australian sclerophylls: news of a long and winding path, Journal of Experimental Botany (63:14), 2012, pp. 5105--5119; data from: Onoda, Y., Wright, I.J., Evans, J.R., Hikosaka, K., Niinemets, Ü., Poorter, H., Tosens, T., Westoby, M. Physiological and structural tradeoffs un…
Tosens et al. 2012b	Notelaea longifolia	Oleaceae	EBF	0.04	mol m-2 s-1	0.04	mol m-2 s-1	1000	25				natural	Tosens, T., Niinemets, Ül., Westoby, M. and Wright, I. J. Anatomical basis of variation in mesophyll resistance in eastern Australian sclerophylls: news of a long and winding path, Journal of Experimental Botany (63:14), 2012, pp. 5105--5119; data from: Onoda, Y., Wright, I.J., Evans, J.R., Hikosaka, K., Niinemets, Ü., Poorter, H., Tosens, T., Westoby, M. Physiological and structural tradeoffs un…
Tosens et al. 2012b	Persoonia lanceolata	Asteraceae	EBF	0.06	mol m-2 s-1	0.06	mol m-2 s-1	1000	25				natural	Tosens, T., Niinemets, Ül., Westoby, M. and Wright, I. J. Anatomical basis of variation in mesophyll resistance in eastern Australian sclerophylls: news of a long and winding path, Journal of Experimental Botany (63:14), 2012, pp. 5105--5119; data from: Onoda, Y., Wright, I.J., Evans, J.R., Hikosaka, K., Niinemets, Ü., Poorter, H., Tosens, T., Westoby, M. Physiological and structural tradeoffs un…
Tosens et al. 2012b	Persoonia laurina	Proteaceae	EBF	0.035	mol m-2 s-1	0.035	mol m-2 s-1	1000	25				natural	Tosens, T., Niinemets, Ül., Westoby, M. and Wright, I. J. Anatomical basis of variation in mesophyll resistance in eastern Australian sclerophylls: news of a long and winding path, Journal of Experimental Botany (63:14), 2012, pp. 5105--5119; data from: Onoda, Y., Wright, I.J., Evans, J.R., Hikosaka, K., Niinemets, Ü., Poorter, H., Tosens, T., Westoby, M. Physiological and structural tradeoffs un…
Tosens et al. 2012b	Persoonia levis	Proteaceae	EBF	0.06	mol m-2 s-1	0.06	mol m-2 s-1	1000	25				natural	Tosens, T., Niinemets, Ül., Westoby, M. and Wright, I. J. Anatomical basis of variation in mesophyll resistance in eastern Australian sclerophylls: news of a long and winding path, Journal of Experimental Botany (63:14), 2012, pp. 5105--5119; data from: Onoda, Y., Wright, I.J., Evans, J.R., Hikosaka, K., Niinemets, Ü., Poorter, H., Tosens, T., Westoby, M. Physiological and structural tradeoffs un…
Tosens et al. 2012b	Pittosporum undulatum	Pittosporaceae	EBF	0.11	mol m-2 s-1	0.11	mol m-2 s-1	1000	25				natural	Tosens, T., Niinemets, Ül., Westoby, M. and Wright, I. J. Anatomical basis of variation in mesophyll resistance in eastern Australian sclerophylls: news of a long and winding path, Journal of Experimental Botany (63:14), 2012, pp. 5105--5119; data from: Onoda, Y., Wright, I.J., Evans, J.R., Hikosaka, K., Niinemets, Ü., Poorter, H., Tosens, T., Westoby, M. Physiological and structural tradeoffs un…
Tosens et al. 2012b	Podocarpus elatus	Podocarpaceae	EBF	0.05	mol m-2 s-1	0.05	mol m-2 s-1	1000	25				natural	Tosens, T., Niinemets, Ül., Westoby, M. and Wright, I. J. Anatomical basis of variation in mesophyll resistance in eastern Australian sclerophylls: news of a long and winding path, Journal of Experimental Botany (63:14), 2012, pp. 5105--5119; data from: Onoda, Y., Wright, I.J., Evans, J.R., Hikosaka, K., Niinemets, Ü., Poorter, H., Tosens, T., Westoby, M. Physiological and structural tradeoffs un…
Tosens et al. 2012b	Polyscias sambucifolia	Araliaceae	EBF	0.14	mol m-2 s-1	0.14	mol m-2 s-1	1000	25				natural	Tosens, T., Niinemets, Ül., Westoby, M. and Wright, I. J. Anatomical basis of variation in mesophyll resistance in eastern Australian sclerophylls: news of a long and winding path, Journal of Experimental Botany (63:14), 2012, pp. 5105--5119; data from: Onoda, Y., Wright, I.J., Evans, J.R., Hikosaka, K., Niinemets, Ü., Poorter, H., Tosens, T., Westoby, M. Physiological and structural tradeoffs un…
Tosens et al. 2012b	Syncarpia glomulifera	Myrtaceae	EBF	0.12	mol m-2 s-1	0.12	mol m-2 s-1	1000	25				natural	Tosens, T., Niinemets, Ül., Westoby, M. and Wright, I. J. Anatomical basis of variation in mesophyll resistance in eastern Australian sclerophylls: news of a long and winding path, Journal of Experimental Botany (63:14), 2012, pp. 5105--5119; data from: Onoda, Y., Wright, I.J., Evans, J.R., Hikosaka, K., Niinemets, Ü., Poorter, H., Tosens, T., Westoby, M. Physiological and structural tradeoffs un…
Tosens et al. 2012b	Synoum glandulosum	Meliaceae	EBF	0.08	mol m-2 s-1	0.08	mol m-2 s-1	1000	25				natural	Tosens, T., Niinemets, Ül., Westoby, M. and Wright, I. J. Anatomical basis of variation in mesophyll resistance in eastern Australian sclerophylls: news of a long and winding path, Journal of Experimental Botany (63:14), 2012, pp. 5105--5119; data from: Onoda, Y., Wright, I.J., Evans, J.R., Hikosaka, K., Niinemets, Ü., Poorter, H., Tosens, T., Westoby, M. Physiological and structural tradeoffs un…
Tosens et al. 2012b	Xylomelum pyriforme	Proteaceae	EBF	0.07	mol m-2 s-1	0.07	mol m-2 s-1	1000	25				natural	Tosens, T., Niinemets, Ül., Westoby, M. and Wright, I. J. Anatomical basis of variation in mesophyll resistance in eastern Australian sclerophylls: news of a long and winding path, Journal of Experimental Botany (63:14), 2012, pp. 5105--5119; data from: Onoda, Y., Wright, I.J., Evans, J.R., Hikosaka, K., Niinemets, Ü., Poorter, H., Tosens, T., Westoby, M. Physiological and structural tradeoffs un…
Tsonev et al. 2014	Quercus ilex	Fagaceae	EBF	0.084	mol m-2 s-1	0.084	mol m-2 s-1	1300	25	ambient		45-55	greenhouse, potted (15l)	Tsonev, T., Wahbi, S., Sun, P., Sorrentino, G., Centritto, M. and others Gas exchange, water relations and their relationships with photochemical reflectance index in Quercus ilex plants during water stress and recovery, International Journal of Agriculture and Biology (16:2), 2014, pp. 335--341.
Ubierna et al. 2016	Miscanthus x giganteus	Poaceae	C4G	0.29	mol m-2 s-1 bar-1	0.267	mol m-2 s-1	2000	25	350			glasshouse	Ubierna, N., Gandin, A., Boyd, R. A. and Cousins, A. B. Temperature response of mesophyll conductance in three C$_4$ species calculated with two methods: $^18$O discrimination and in vitro V$_pmax$, New Phytologist (214), 2016, pp. 66-80.
Ubierna et al. 2016	Zea mays	Poaceae	C4C	0.392	mol m-2 s-1 bar-1	0.361	mol m-2 s-1	2000	25	350			glasshouse	Ubierna, N., Gandin, A., Boyd, R. A. and Cousins, A. B. Temperature response of mesophyll conductance in three C$_4$ species calculated with two methods: $^18$O discrimination and in vitro V$_pmax$, New Phytologist (214), 2016, pp. 66-80.
Ubierna et al. 2016	Setaria viridis	Poaceae	C4G	0.785	mol m-2 s-1 bar-1	0.723	mol m-2 s-1	2000	25	350			controlled environment growth chamber	Ubierna, N., Gandin, A., Boyd, R. A. and Cousins, A. B. Temperature response of mesophyll conductance in three C$_4$ species calculated with two methods: $^18$O discrimination and in vitro V$_pmax$, New Phytologist (214), 2016, pp. 66-80.
Urban et al. 2008	Mangifera indica	Anacardiaceae	TRF	0.21	mol m-2 s-1	0.152	mol m-2 s-1	1200	30	365	1.5		field	Urban, L., Jegouzo, L., Damour, G., Vandame, M. and François, C. Interpreting the decrease in leaf photosynthesis during flowering in mango, Tree Physiology (28:7), 2008, pp. 1025.
van der Putten et al. 2018	Solanum lycopersicum	Solanaceae	C3C	0.248	mol m-2 s-1 bar-1	0.248	mol m-2 s-1	1000	25		0.9		glasshouse, potted (7l)	van der Putten, P. E., Yin, X. and Struik, P. C. Calibration matters: On the procedure of using the chlorophyll fluorescence method to estimate mesophyll conductance, Journal of Plant Physiology (220), 2018, pp. 167--172.
van der Putten et al. 2018	Oryza sativa	Poaceae	C3C	0.717	mol m-2 s-1 bar-1	0.717	mol m-2 s-1	1000	25		0.9		glasshouse, potted (10l)	van der Putten, P. E., Yin, X. and Struik, P. C. Calibration matters: On the procedure of using the chlorophyll fluorescence method to estimate mesophyll conductance, Journal of Plant Physiology (220), 2018, pp. 167--172.
Van Goethem et al. 2014	Phyllostachys humilis	Poaceae	C3G	0.099	mol m-2 s-1 bar-1	0.099	mol m-2 s-1	1000	25	40-1500 (11)	0.945		outdoor, soil	Van Goethem, D., Potters, G., De Smedt, S., Gu, L. and Samson, R. Seasonal, diurnal and vertical variation in photosynthetic parameters in Phyllostachys humilis bamboo plants, Photosynthesis Research (120:3), 2014, pp. 331--346.
Varone et al. 2012	Olea europaea	Oleaceae	EBF	0.203	mol m-2 s-1 bar-1	0.138	mol m-2 s-1	1500	31	400		20 - 50	outdoor, potted (10l)	Varone, L., Ribas-Carbo, M., Cardona, C., Gallé, A., Medrano, H., Gratani, L. and Flexas, J. Stomatal and non-stomatal limitations to photosynthesis in seedlings and saplings of Mediterranean species pre-conditioned and aged in nurseries: Different response to water stress, Environmental and Experimental Botany (75), 2012, pp. 235--247.
Varone et al. 2012	Rhamnus alaternus	Rhamnaceae	EBF	0.127	mol m-2 s-1 bar-1	0.087	mol m-2 s-1	1500	31	400		20 - 50	outdoor, potted (10l)	Varone, L., Ribas-Carbo, M., Cardona, C., Gallé, A., Medrano, H., Gratani, L. and Flexas, J. Stomatal and non-stomatal limitations to photosynthesis in seedlings and saplings of Mediterranean species pre-conditioned and aged in nurseries: Different response to water stress, Environmental and Experimental Botany (75), 2012, pp. 235--247.
Varone et al. 2012	Cneorum tricoccon	Rutaceae	EBF	0.16	mol m-2 s-1 bar-1	0.109	mol m-2 s-1	1500	31	400		20 - 50	outdoor, potted (10l)	Varone, L., Ribas-Carbo, M., Cardona, C., Gallé, A., Medrano, H., Gratani, L. and Flexas, J. Stomatal and non-stomatal limitations to photosynthesis in seedlings and saplings of Mediterranean species pre-conditioned and aged in nurseries: Different response to water stress, Environmental and Experimental Botany (75), 2012, pp. 235--247.
Varone et al. 2016	Quercus ilex	Fagaceae	EBF	0.063	mol m-2 s-1	0.052	mol m-2 s-1	1500	28	370	1.4	65	field, potted	Varone, L., Vitale, M., Catoni, R. and Gratani, L. Physiological differences of five Holm oak (Quercus ilex L.) ecotypes growing under common growth conditions were related to native local climate, Plant Species Biology (31:3), 2016, pp. 196--210.
Velikova et al. 2005	Quercus pubescens	Fagaceae	DBF	0.26	mol m-2 s-1	0.188	mol m-2 s-1	1000	30	370			field	Velikova, V., Tsonev, T., Pinelli, P., Alessio, G. A. and Loreto, F. Localized ozone fumigation system for studying ozone effects on photosynthesis, respiration, electron transport rate and isoprene emission in field-grown Mediterranean oak species, Tree Physiology (25:12), 2005, pp. 1523--1532.
Velikova et al. 2009	Platanus orientalis	Platanaceae	DBF	0.03	mol m-2 s-1	0.03	mol m-2 s-1	350	25	380		60-70	climate chamber, potted (1.5l)	Velikova, V., Tsonev, T., Barta, C., Centritto, M., Koleva, D., Stefanova, M., Busheva, M. and Loreto, F. BVOC emissions, photosynthetic characteristics and changes in chloroplast ultrastructure of Platanus orientalis L. exposed to elevated CO$_2$ and high temperature, Environmental Pollution (157:10), 2009, pp. 2629--2637
Velikova et al. 2011	Populus nigra	Salicaceae	DBF	0.158	mol m-2 s-1	0.158	mol m-2 s-1	500	25	50-1400		50-55	climate chamber, potted (1.8l)	Velikova, V., Tsonev, T., Loreto, F. and Centritto, M. Changes in photosynthesis, mesophyll conductance to CO$_2$, and isoprenoid emissions in Populus nigra plants exposed to excess nickel, Environmental Pollution (159:5), 2011, pp. 1058--1066.
Veromann-Juergenson et al. 2017	Araucaria heterophylla	Araucariaceae	ENF	0.022	mol m-2 s-1	0.022	mol m-2 s-1	1000	25	400	1.5		controlled-conditions phytotron	Veromann-Jürgenson, L.-L., Tosens, T., Laanisto, L. and Niinemets, Ül. Extremely thick cell walls and low mesophyll conductance: welcome to the world of ancient living!, Journal of Experimental Botany (68:7), 2017, pp. 1639--1653.
Veromann-Juergenson et al. 2017	Metasequoia glyptostroboides	Cupressaceae	DNF	0.063	mol m-2 s-1	0.063	mol m-2 s-1	1000	25	400	1.5		controlled-conditions phytotron	Veromann-Jürgenson, L.-L., Tosens, T., Laanisto, L. and Niinemets, Ül. Extremely thick cell walls and low mesophyll conductance: welcome to the world of ancient living!, Journal of Experimental Botany (68:7), 2017, pp. 1639--1653.
Veromann-Juergenson et al. 2017	Pinus sylvestris	Pinaceae	ENF	0.124	mol m-2 s-1	0.124	mol m-2 s-1	1000	25	400	1.5		controlled-conditions phytotron	Veromann-Jürgenson, L.-L., Tosens, T., Laanisto, L. and Niinemets, Ül. Extremely thick cell walls and low mesophyll conductance: welcome to the world of ancient living!, Journal of Experimental Botany (68:7), 2017, pp. 1639--1653.
Veromann-Juergenson et al. 2017	Picea abies	Pinaceae	ENF	0.063	mol m-2 s-1	0.063	mol m-2 s-1	1000	25	400	1.5		controlled-conditions phytotron	Veromann-Jürgenson, L.-L., Tosens, T., Laanisto, L. and Niinemets, Ül. Extremely thick cell walls and low mesophyll conductance: welcome to the world of ancient living!, Journal of Experimental Botany (68:7), 2017, pp. 1639--1653.
Veromann-Juergenson et al. 2017	Taxus baccata	Taxaceae	ENF	0.03	mol m-2 s-1	0.03	mol m-2 s-1	1000	25	400	1.5		controlled-conditions phytotron	Veromann-Jürgenson, L.-L., Tosens, T., Laanisto, L. and Niinemets, Ül. Extremely thick cell walls and low mesophyll conductance: welcome to the world of ancient living!, Journal of Experimental Botany (68:7), 2017, pp. 1639--1653.
Veromann-Juergenson et al. 2017	Cupressus sempervirens	Cupressaceae	ENF	0.039	mol m-2 s-1	0.039	mol m-2 s-1	1000	25	400	1.5		controlled-conditions phytotron	Veromann-Jürgenson, L.-L., Tosens, T., Laanisto, L. and Niinemets, Ül. Extremely thick cell walls and low mesophyll conductance: welcome to the world of ancient living!, Journal of Experimental Botany (68:7), 2017, pp. 1639--1653.
von Caemmerer & Evans 2015	Lophostemon confertus	Myrtaceae	TRF	0.26	mol m-2 s-1 bar-1	0.248	mol m-2 s-1	1500	25	380			naturally lit glasshouse, potted (15l)	von Caemmerer, S. and Evans, J. R. Temperature responses of mesophyll conductance differ greatly between species, Plant, Cell & Environment (38), 2015, pp. 629-637.
von Caemmerer & Evans 2015	Quercus engelmannii	Fagaceae	EBF	0.31	mol m-2 s-1 bar-1	0.295	mol m-2 s-1	1500	25	380			naturally lit glasshouse, potted (15l)	von Caemmerer, S. and Evans, J. R. Temperature responses of mesophyll conductance differ greatly between species, Plant, Cell & Environment (38), 2015, pp. 629-637.
von Caemmerer & Evans 2015	Eucalyptus pauciflora	Myrtaceae	EBF	0.35	mol m-2 s-1 bar-1	0.334	mol m-2 s-1	1500	25	380			naturally lit glasshouse, potted (15l)	von Caemmerer, S. and Evans, J. R. Temperature responses of mesophyll conductance differ greatly between species, Plant, Cell & Environment (38), 2015, pp. 629-637.
von Caemmerer & Evans 2015	Triticum aestivum	Poaceae	C3C	0.39	mol m-2 s-1 bar-1	0.372	mol m-2 s-1	1500	25	380			naturally lit glasshouse, potted (5l)	von Caemmerer, S. and Evans, J. R. Temperature responses of mesophyll conductance differ greatly between species, Plant, Cell & Environment (38), 2015, pp. 629-637.
von Caemmerer & Evans 2015	Glycine max	Fabaceae	C3C	0.49	mol m-2 s-1 bar-1	0.467	mol m-2 s-1	1500	25	380			naturally lit glasshouse, potted (5l)	von Caemmerer, S. and Evans, J. R. Temperature responses of mesophyll conductance differ greatly between species, Plant, Cell & Environment (38), 2015, pp. 629-637.
von Caemmerer & Evans 2015	Gossypium hirsutum	Malvaceae	C3C	0.73	mol m-2 s-1 bar-1	0.696	mol m-2 s-1	1500	25	380			naturally lit glasshouse, potted (5l)	von Caemmerer, S. and Evans, J. R. Temperature responses of mesophyll conductance differ greatly between species, Plant, Cell & Environment (38), 2015, pp. 629-637.
von Caemmerer & Evans 2015	Nicotiana tabacum	Solanaceae	C3C	0.57	mol m-2 s-1 bar-1	0.543	mol m-2 s-1	1500	25	380			naturally lit glasshouse, potted (5l)	von Caemmerer, S. and Evans, J. R. Temperature responses of mesophyll conductance differ greatly between species, Plant, Cell & Environment (38), 2015, pp. 629-637.
von Caemmerer & Evans 2015	Arabidopsis thaliana	Brassicaceae	C3G	0.22	mol m-2 s-1 bar-1	0.21	mol m-2 s-1	1000	25	380			controlled environment growth chamber, potted (0.5l)	von Caemmerer, S. and Evans, J. R. Temperature responses of mesophyll conductance differ greatly between species, Plant, Cell & Environment (38), 2015, pp. 629-637.
von Caemmerer & Evans 2015	Oryza sativa	Poaceae	C3C	0.67	mol m-2 s-1 bar-1	0.639	mol m-2 s-1	1000	25	380			naturally lit glasshouse, potted (5l)	von Caemmerer, S. and Evans, J. R. Temperature responses of mesophyll conductance differ greatly between species, Plant, Cell & Environment (38), 2015, pp. 629-637.
von Caemmerer and Evans 1991	Oryza sativa	Poaceae	C3C	0.45	mol m-2 s-1 bar-1	0.376	mol m-2 s-1	1800	27	350			air conditioned glasshouse, potted	von Caemmerer, S. and Evans, J. R. Determination of the average partial pressure of CO$_2$ in chloroplasts from leaves of several C$_3$ plants, Functional Plant Biology (18:3), 1991, pp. 287--305.
von Caemmerer and Evans 1991	Eucalyptus blakelyi	Myrtaceae	EBF	0.175	mol m-2 s-1 bar-1	0.167	mol m-2 s-1	1800	25	350			field	von Caemmerer, S. and Evans, J. R. Determination of the average partial pressure of CO$_2$ in chloroplasts from leaves of several C$_3$ plants, Functional Plant Biology (18:3), 1991, pp. 287--305.
von Caemmerer and Evans 1991	Nicotiana tabacum	Solanaceae	C3C	0.19	mol m-2 s-1 bar-1	0.181	mol m-2 s-1	1800	25	350			air conditioned glasshouse, potted (5l)	von Caemmerer, S. and Evans, J. R. Determination of the average partial pressure of CO$_2$ in chloroplasts from leaves of several C$_3$ plants, Functional Plant Biology (18:3), 1991, pp. 287--305.
von Caemmerer and Evans 1991	Phaseolus vulgaris	Fabaceae	C3C	0.25	mol m-2 s-1 bar-1	0.238	mol m-2 s-1	1800	25	350			air conditioned glasshouse, potted (5l)	von Caemmerer, S. and Evans, J. R. Determination of the average partial pressure of CO$_2$ in chloroplasts from leaves of several C$_3$ plants, Functional Plant Biology (18:3), 1991, pp. 287--305.
von Caemmerer and Evans 1991	Raphanus sativus	Brassicaceae	C3C	0.315	mol m-2 s-1 bar-1	0.3	mol m-2 s-1	1800	25	350			air conditioned glasshouse, potted (5l)	von Caemmerer, S. and Evans, J. R. Determination of the average partial pressure of CO$_2$ in chloroplasts from leaves of several C$_3$ plants, Functional Plant Biology (18:3), 1991, pp. 287--305.
von Caemmerer and Evans 1991	Triticum aestivum	Poaceae	C3C	0.462	mol m-2 s-1 bar-1	0.44	mol m-2 s-1	1800	25	350			air conditioned glasshouse, potted (5l)	von Caemmerer, S. and Evans, J. R. Determination of the average partial pressure of CO$_2$ in chloroplasts from leaves of several C$_3$ plants, Functional Plant Biology (18:3), 1991, pp. 287--305.
von Caemmerer et al. 2014	Nicotiana tabacum	Solanaceae	C3C	0.375	mol m-2 s-1 bar-1	0.357	mol m-2 s-1	1500	25	380			growth chamber	von Caemmerer, S., Tazoe, Y., Evans, J. R. and Whitney, S. M. Exploiting transplastomically modified Rubisco to rapidly measure natural diversity in its carbon isotope discrimination using tuneable diode laser spectroscopy, Journal of Experimental Botany (65:13), 2014, pp. 3759-3767.
Vrabl et al. 2009	Helianthus annuus	Asteraceae	C3C	0.41	mol m-2 s-1	0.469	mol m-2 s-1	800	23	400	0.75		growth cabinet, potted (3l)	Vrábl, D., Vasková, M., Hronkova, M., Flexas, J. and Santrucek, J. Mesophyll conductance to CO$_2$ transport estimated by two independent methods: effect of variable CO$_2$ concentration and abscisic acid, Journal of Experimental Botany (60:8), 2009, pp. 2315-2323.
Walker et al. 2013	Nicotiana tabacum	Solanaceae	C3C	0.55	mol m-2 s-1 bar-1	0.55	mol m-2 s-1		25				greenhouse	Walker, B., Ariza, L. S., Kaines, S., Badger, M. R. and Cousins, A. B. Temperature response of in vivo Rubisco kinetics and mesophyll conductance in Arabidopsis thaliana: comparisons to Nicotiana tabacum, Plant, Cell & Environment (36:12), 2013, pp. 2108--2119.
Warren & Dreyer 2006	Quercus canariensis	Fagaceae	DBF	0.188	mol m-2 s-1	0.188	mol m-2 s-1	1500	25	400		60	greenhouse, natural illumination, potted (10l)	Warren, C. and Dreyer, E. Temperature response of photosynthesis and internal conductance to CO$_2$: results from two independent approaches, Journal of Experimental Botany (57:12), 2006, pp. 3057--3067.
Warren 2004	Eucalyptus globulus	Myrtaceae	EBF	0.17	mol m-2 s-1	0.17	mol m-2 s-1	1000	25	450	1.05		glasshouse, potted (6.4l)	Warren, C., Livingston, N. and Turpin, D. Water stress decreases the transfer conductance of Douglas-fir (Pseudotsuga menziesii) seedlings, Tree Physiology (24:9), 2004, pp. 971--979.
Warren 2006	Pinus pinaster	Pinaceae	ENF	0.16	mol m-2 s-1	0.16	mol m-2 s-1	1500	25	360	1		field (plantation)	Warren, C. R. Why does photosynthesis decrease with needle age in Pinus pinaster?, Trees (20:2), 2006, pp. 157--164.
Warren 2008a	Eucalyptus regnans	Myrtaceae	EBF	0.13	mol m-2 s-1	0.13	mol m-2 s-1	1000	25	400	1		glasshouse, fully sunlit	Warren, C. Soil water deficits decrease the internal conductance to CO$_2$ transfer but atmospheric water deficits do not, Journal of Experimental Botany (59:2), 2008, pp. 327--334.
Warren 2008a	Solanum lycopersicum	Solanaceae	C3C	0.28	mol m-2 s-1	0.28	mol m-2 s-1	1000	25	400	1		glasshouse, fully sunlit	Warren, C. Soil water deficits decrease the internal conductance to CO$_2$ transfer but atmospheric water deficits do not, Journal of Experimental Botany (59:2), 2008, pp. 327--334.
Warren 2008a	Phaseolus vulgaris	Fabaceae	C3C	0.34	mol m-2 s-1	0.34	mol m-2 s-1	1000	25	400	1		glasshouse, fully sunlit	Warren, C. Soil water deficits decrease the internal conductance to CO$_2$ transfer but atmospheric water deficits do not, Journal of Experimental Botany (59:2), 2008, pp. 327--334.
Warren 2008b	Eucalyptus regnans	Myrtaceae	EBF	0.189	mol m-2 s-1	0.189	mol m-2 s-1	1000	25	400		50 - 70	greenhouse/growth chambers, potted (1.6l)	Warren, C. Does growth temperature affect the temperature responses of photosynthesis and internal conductance to CO2? A test with Eucalyptus regnans, Tree Physiology (28:1), 2008, pp. 11--19.
Warren 2011	Ecualyptus globulus	Myrtaceae	EBF	0.25	mol m-2 s-1	0.25	mol m-2 s-1	2000	25	400	1.05		greenhouse, potted (2l)	Warren, C. R. How does P affect photosynthesis and metabolite profiles of Eucalyptus globulus, Tree Physiology (31), 2011, pp. 727-739.
Warren et al. 2003	Pseudotsuga menziesii	Pinaceae	ENF	0.17	mol m-2 s-1	0.208	mol m-2 s-1	1000	22	360		50-70	natural	Warren, C., Ethier, G., Livingston, N., Grant, N., Turpin, D., Harrison, D. and Black, T. Transfer conductance in second growth Douglas-fir (Pseudotsuga menziesii (Mirb.) Franco) canopies, Plant, Cell & Environment (26:8), 2003, pp. 1215--1227.
Warren et al. 2003	Pseudotsuga menziesii	Pinaceae	ENF	0.2	mol m-2 s-1	0.245	mol m-2 s-1	1000	22	360		50-70	natural	Warren, C., Ethier, G., Livingston, N., Grant, N., Turpin, D., Harrison, D. and Black, T. Transfer conductance in second growth Douglas-fir (Pseudotsuga menziesii (Mirb.) Franco) canopies, Plant, Cell & Environment (26:8), 2003, pp. 1215--1227.
Warren et al. 2004	Pseudotsuga menziesii	Pinaceae	ENF	0.08	mol m-2 s-1	0.08	mol m-2 s-1	750	25	425-435	1.7		controlled-environment growth cabinet, potted (3l)	Warren, C., Livingston, N. and Turpin, D. Water stress decreases the transfer conductance of Douglas-fir (Pseudotsuga menziesii) seedlings, Tree Physiology (24:9), 2004, pp. 971--979.
Warren et al. 2004	Pseudotsuga menziesii	Pinaceae	ENF	0.076	mol m-2 s-1	0.076	mol m-2 s-1	500	25	390	1.7		controlled-environment growth cabinet, potted (3l)	Warren, C., Livingston, N. and Turpin, D. Water stress decreases the transfer conductance of Douglas-fir (Pseudotsuga menziesii) seedlings, Tree Physiology (24:9), 2004, pp. 971--979.
Warren et al. 2007	Fagus sylvatica	Fagaceae	DBF	0.24	mol m-2 s-1	0.21	mol m-2 s-1	1500	27	360		60	natural	Warren, C., Löw, M., Matyssek, R. and Tausz, M. Internal conductance to CO2 transfer of adult Fagus sylvatica: Variation between sun and shade leaves and due to free-air ozone fumigation, Environmental and Experimental Botany (59:2), 2007, pp. 130--138.
Warren et al. 2011	Eucalyptus arenacea	Myrtaceae	EBF	0.246	mol m-2 s-1	0.246	mol m-2 s-1	1000	25	400		50-70	greenhouse, potted (2l,8l)	Warren, C. R., Aranda, I. and Cano, F. J. Responses to water stress of gas exchange and metabolites in Eucalyptus and Acacia spp., Plant, Cell & Environment (34:10), 2011, pp. 1609--1629.
Warren et al. 2011	Eucalyptus delegatensis	Myrtaceae	EBF	0.297	mol m-2 s-1	0.297	mol m-2 s-1	1000	25	400		50-70	greenhouse, potted (2l,8l)	Warren, C. R., Aranda, I. and Cano, F. J. Responses to water stress of gas exchange and metabolites in Eucalyptus and Acacia spp., Plant, Cell & Environment (34:10), 2011, pp. 1609--1629.
Warren et al. 2011	Eucalyptus nitens	Myrtaceae	EBF	0.208	mol m-2 s-1	0.208	mol m-2 s-1	1000	25	400		50-70	greenhouse, potted (2l,8l)	Warren, C. R., Aranda, I. and Cano, F. J. Responses to water stress of gas exchange and metabolites in Eucalyptus and Acacia spp., Plant, Cell & Environment (34:10), 2011, pp. 1609--1629.
Warren et al. 2011	Eucalyptus regnans	Myrtaceae	EBF	0.262	mol m-2 s-1	0.262	mol m-2 s-1	1000	25	400		50-70	greenhouse, potted (2l,8l)	Warren, C. R., Aranda, I. and Cano, F. J. Responses to water stress of gas exchange and metabolites in Eucalyptus and Acacia spp., Plant, Cell & Environment (34:10), 2011, pp. 1609--1629.
Warren et al. 2011	Eucalyptus socialis	Myrtaceae	EBF	0.284	mol m-2 s-1	0.284	mol m-2 s-1	1000	25	400		50-70	greenhouse, potted (2l,8l)	Warren, C. R., Aranda, I. and Cano, F. J. Responses to water stress of gas exchange and metabolites in Eucalyptus and Acacia spp., Plant, Cell & Environment (34:10), 2011, pp. 1609--1629.
Warren et al. 2011	Acacia maidenii	Fabaceae	EBF	0.429	mol m-2 s-1	0.429	mol m-2 s-1	1000	25	400		50-70	greenhouse, potted (2l,8l)	Warren, C. R., Aranda, I. and Cano, F. J. Responses to water stress of gas exchange and metabolites in Eucalyptus and Acacia spp., Plant, Cell & Environment (34:10), 2011, pp. 1609--1629.
Warren et al. 2011	Acacia mangium	Fabaceae	TRF	0.391	mol m-2 s-1	0.391	mol m-2 s-1	1000	25	400		50-70	greenhouse, potted (2l,8l)	Warren, C. R., Aranda, I. and Cano, F. J. Responses to water stress of gas exchange and metabolites in Eucalyptus and Acacia spp., Plant, Cell & Environment (34:10), 2011, pp. 1609--1629.
Weise et al. 2015	Arabidopsis thaliana	Brassicaceae	C3G	0.332	mol m-2 s-1 bar-1	0.332	mol m-2 s-1	500	25	400			growth chambers, potted	Weise, S. E., Carr, D. J., Bourke, A. M., Hanson, D. T., Swarthout, D. and Sharkey, T. D. The arc mutants of Arabidopsis with fewer large chloroplasts have a lower mesophyll conductance, Photosynthesis Research (124:1), 2015, pp. 117--126.
Whitehead et al. 2011	Nothafagus solandrii	Nothofagaceae	EBF	0.072	mol m-2 s-1	0.101	mol m-2 s-1	1000	20		0.8		natural	Whitehead, D., Barbour, M. M., Griffin, K. L., Turnbull, M. H. and Tissue, D. T. Effects of leaf age and tree size on stomatal and mesophyll limitations to photosynthesis in mountain beech (Nothofagus solandrii var. cliffortiodes), Tree Physiology (31:9), 2011, pp. 985--996.
Woodruff et al. 2009	Pseudotsuga menziesii	Pinaceae	ENF	0.072	mol m-2 s-1	0.072	mol m-2 s-1	1200	25	50-1200	1		natural	Woodruff, D., Meinzer, F., Lachenbruch, B. and Johnson, D. Coordination of leaf structure and gas exchange along a height gradient in a tall conifer, Tree Physiology (29), 2009, pp. 261-272.
Xiong et al. 2015	Oryza sativa	Poaceae	C3C	0.39	mol m-2 s-1	0.39	mol m-2 s-1	1500	25	400	1.25		field, potted (15l)	Xiong, D., Flexas, J., Yu, T., Peng, S. and Huang, J. Leaf anatomy mediates coordination of leaf hydraulic conductance and mesophyll conductance to CO2 in Oryza, New Phytologist (213:2), 2017, pp. 572--583.
Xiong et al. 2017a	Oryza sativa	Poaceae	C3C	0.253	mol m-2 s-1	0.208	mol m-2 s-1	1500	28	400	1.25		field, potted (15l)	Xiong, D., Flexas, J., Yu, T., Peng, S. and Huang, J. Leaf anatomy mediates coordination of leaf hydraulic conductance and mesophyll conductance to CO2 in Oryza, New Phytologist (213:2), 2017, pp. 572--583.
Xiong et al. 2017a	Oryza latifolia	Poaceae	C3G	0.47	mol m-2 s-1	0.386	mol m-2 s-1	1500	28	400	1.25		field, potted (15l)	Xiong, D., Flexas, J., Yu, T., Peng, S. and Huang, J. Leaf anatomy mediates coordination of leaf hydraulic conductance and mesophyll conductance to CO2 in Oryza, New Phytologist (213:2), 2017, pp. 572--583.
Xiong et al. 2017a	Oryza australiensis	Poaceae	C3G	0.23	mol m-2 s-1	0.189	mol m-2 s-1	1500	28	400	1.25		field, potted (15l)	Xiong, D., Flexas, J., Yu, T., Peng, S. and Huang, J. Leaf anatomy mediates coordination of leaf hydraulic conductance and mesophyll conductance to CO2 in Oryza, New Phytologist (213:2), 2017, pp. 572--583.
Xiong et al. 2017a	Oryza rufipogon	Poaceae	C3G	0.24	mol m-2 s-1	0.197	mol m-2 s-1	1500	28	400	1.25		field, potted (15l)	Xiong, D., Flexas, J., Yu, T., Peng, S. and Huang, J. Leaf anatomy mediates coordination of leaf hydraulic conductance and mesophyll conductance to CO2 in Oryza, New Phytologist (213:2), 2017, pp. 572--583.
Xiong et al. 2017a	Oryza punctata	Poaceae	C3G	0.15	mol m-2 s-1	0.123	mol m-2 s-1	1500	28	400	1.25		field, potted (15l)	Xiong, D., Flexas, J., Yu, T., Peng, S. and Huang, J. Leaf anatomy mediates coordination of leaf hydraulic conductance and mesophyll conductance to CO2 in Oryza, New Phytologist (213:2), 2017, pp. 572--583.
Xiong et al. 2017a	Oryza granulata	Poaceae	C3G	0.1	mol m-2 s-1	0.082	mol m-2 s-1	1500	28	400	1.25		field, potted (15l)	Xiong, D., Flexas, J., Yu, T., Peng, S. and Huang, J. Leaf anatomy mediates coordination of leaf hydraulic conductance and mesophyll conductance to CO2 in Oryza, New Phytologist (213:2), 2017, pp. 572--583.
Xiong et al. 2017b	Arabidopsis thaliana	Brassicaceae	C3G	0.125	mol m-2 s-1	0.143	mol m-2 s-1	300	23	400	1.1		growth chamber, potted	Xiong, D., Huang, J., Peng, S. and Li, Y. A few enlarged chloroplasts are less efficient in photosynthesis than a large population of small chloroplasts in Arabidopsis thaliana, Scientific Reports (7:1), 2017, pp. 5782.
Xiong et al. 2018	Taxus baccata	Taxaceae	ENF	0.04	mol m-2 s-1	0.04	mol m-2 s-1	2000	25	400	1.75		field, potted (10l)	Xiong, D., Douthe, C. and Flexas, J. Differential coordination of stomatal conductance, mesophyll conductance and leaf hydraulic conductance in response to changing light across species, Plant, Cell & Environment (41), 2018, pp. 436--450.
Xiong et al. 2018	Ginkgo biloba	Ginkgoaceae	DBF	0.087	mol m-2 s-1	0.087	mol m-2 s-1	2000	25	400	1.75		field, potted (30l)	Xiong, D., Douthe, C. and Flexas, J. Differential coordination of stomatal conductance, mesophyll conductance and leaf hydraulic conductance in response to changing light across species, Plant, Cell & Environment (41), 2018, pp. 436--450.
Xiong et al. 2018	Nerium oleander	Apocynaceae	EBF	0.284	mol m-2 s-1	0.284	mol m-2 s-1	2000	25	400	1.75		field, potted (10l)	Xiong, D., Douthe, C. and Flexas, J. Differential coordination of stomatal conductance, mesophyll conductance and leaf hydraulic conductance in response to changing light across species, Plant, Cell & Environment (41), 2018, pp. 436--450.
Xiong et al. 2018	Populus nigra	Salicaceae	DBF	0.339	mol m-2 s-1	0.339	mol m-2 s-1	2000	25	400	1.75		field, potted (10l)	Xiong, D., Douthe, C. and Flexas, J. Differential coordination of stomatal conductance, mesophyll conductance and leaf hydraulic conductance in response to changing light across species, Plant, Cell & Environment (41), 2018, pp. 436--450.
Xiong et al. 2018	Gossypium hirsutum	Malvaceae	C3C	0.594	mol m-2 s-1	0.594	mol m-2 s-1	2000	25	400	1.75		field	Xiong, D., Douthe, C. and Flexas, J. Differential coordination of stomatal conductance, mesophyll conductance and leaf hydraulic conductance in response to changing light across species, Plant, Cell & Environment (41), 2018, pp. 436--450.
Xiong et al. 2018	Helianthus annuus	Asteraceae	C3C	0.534	mol m-2 s-1	0.534	mol m-2 s-1	2000	25	400	1.75		field	Xiong, D., Douthe, C. and Flexas, J. Differential coordination of stomatal conductance, mesophyll conductance and leaf hydraulic conductance in response to changing light across species, Plant, Cell & Environment (41), 2018, pp. 436--450.
Xiong et al. 2018	Centella asiatica	Apiaceae	C3G	0.265	mol m-2 s-1	0.265	mol m-2 s-1	2000	25	400	1.75		field, potted (3l)	Xiong, D., Douthe, C. and Flexas, J. Differential coordination of stomatal conductance, mesophyll conductance and leaf hydraulic conductance in response to changing light across species, Plant, Cell & Environment (41), 2018, pp. 436--450.
Xiong et al. 2018	Oryza sativa	Poaceae	C3C	0.355	mol m-2 s-1	0.355	mol m-2 s-1	2000	25	400	1.75		growth chamber, potted (3l)	Xiong, D., Douthe, C. and Flexas, J. Differential coordination of stomatal conductance, mesophyll conductance and leaf hydraulic conductance in response to changing light across species, Plant, Cell & Environment (41), 2018, pp. 436--450.
Xu & Zhou 2011	Leymus chinensis	Poaceae	C3G	0.124	mol m-2 s-1	0.124	mol m-2 s-1	900	25	380			greenhouse, potted (5l)	Xu, Z. and Zhou, G. Responses of photosynthetic capacity to soil moisture gradient in perennial rhizome grass and perennial bunchgrass, BMC Plant Biology (11:1), 2011, pp. 21.
Xu & Zhou 2011	Stipa grandis	Poaceae	C3G	0.077	mol m-2 s-1	0.077	mol m-2 s-1	900	25	380			greenhouse, potted (5l)	Xu, Z. and Zhou, G. Responses of photosynthetic capacity to soil moisture gradient in perennial rhizome grass and perennial bunchgrass, BMC Plant Biology (11:1), 2011, pp. 21.
Xu et al. 2009	Leymus chinensis	Poaceae	C3G	0.225	mol m-2 s-1	0.21	mol m-2 s-1	900	26	380			greenhouse, potted (5.1l)	Xu, Z., Zhou, G. and Shimizu, H. Are plant growth and photosynthesis limited by pre-drought following rewatering in grass?, Journal of Experimental Botany (60:13), 2009, pp. 3737-3749.
Xu et al. 2013	Populus cathayana	Salicaceae	DBF	0.24	mol m-2 s-1	0.24	mol m-2 s-1		25	50-1800		36-55	greenhouse, potted (10l)	Xu, G., Huang, T., Zhang, X. and Duan, B. Significance of mesophyll conductance for photosynthetic capacity and water-use efficiency in response to alkaline stress in Populus cathayana seedlings, Photosynthetica (51:3), 2013, pp. 438--444.
Xue et al. 2016	Oryza sativa	Poaceae	C3C	0.227	mol m-2 s-1	0.164	mol m-2 s-1	1500	30	400		60	field	Xue, W., Nay-Htoon, B., Lindner, S., Dubbert, M., Otieno, D., Ko, J., Werner, C. and Tenhunen, J. Soil water availability and capacity of nitrogen accumulation influence variations of intrinsic water use efficiency in rice, Journal of Plant Physiology (193), 2016, pp. 26--36.
Xue et al. 2017	Oryza sativa	Poaceae	C3C	0.181	mol m-2 s-1	0.173	mol m-2 s-1	1500	25.6	400		60	field	Xue, W., Ko, J., Werner, C. and Tenhunen, J. A spatially hierarchical integration of close-range remote sensing, leaf structure and physiology assists in diagnosing spatiotemporal dimensions of field-scale ecosystem photosynthetic productivity, Agricultural and Forest Meteorology (247), 2017, pp. 503--519.
Yamori et al. 2006	Spinacia oleracea	Amaranthaceae	C3C	0.209	mol m-2 s-1	0.209	mol m-2 s-1	1500	25	360			NA	Yamori, W., Noguchi, K., Hanba, Y. T. and Terashima, I. Effects of internal conductance on the temperature dependence of the photosynthetic rate in spinach leaves from contrasting growth temperatures, Plant and Cell Physiology (47:8), 2006, pp. 1069--1080.
Yamori et al. 2010	Nicotiana tabacum	Solanaceae	C3C	0.464	mol m-2 s-1 bar-1	0.442	mol m-2 s-1	1500	25	380			potted (5l)	Yamori, W., Evans, J. R. and Von Caemmerer, S. Effects of growth and measurement light intensities on temperature dependence of CO2 assimilation rate in tobacco leaves, Plant, Cell & Environment (33:3), 2010, pp. 332--343.
Yamori et al. 2011	Oryza sativa	Poaceae	C3C	0.472	mol m-2 s-1	0.472	mol m-2 s-1	1500	25	380			environmentally controlled growth chamber, hydroponic	Yamori, W., Nagai, T. and Makino, A. The rate-limiting step for CO$_2$ assimilation at different temperatures is influenced by the leaf nitrogen content in several C3 crop species, Plant, Cell & Environment (34:5), 2011, pp. 764--777.
Yamori et al. 2011	Triticum aestivum	Poaceae	C3C	0.422	mol m-2 s-1	0.422	mol m-2 s-1	1500	25	380			environmentally controlled growth chamber, hydroponic	Yamori, W., Nagai, T. and Makino, A. The rate-limiting step for CO$_2$ assimilation at different temperatures is influenced by the leaf nitrogen content in several C3 crop species, Plant, Cell & Environment (34:5), 2011, pp. 764--777.
Yamori et al. 2011	Spinacia oleracea	Amaranthaceae	C3C	0.425	mol m-2 s-1	0.425	mol m-2 s-1	1500	25	380			environmentally controlled growth chamber, vermiculite	Yamori, W., Nagai, T. and Makino, A. The rate-limiting step for CO$_2$ assimilation at different temperatures is influenced by the leaf nitrogen content in several C3 crop species, Plant, Cell & Environment (34:5), 2011, pp. 764--777.
Yamori et al. 2011	Nicotiana tabacum	Solanaceae	C3C	0.425	mol m-2 s-1	0.425	mol m-2 s-1	1500	25	380			environmentally controlled growth chamber, vermiculite	Yamori, W., Nagai, T. and Makino, A. The rate-limiting step for CO$_2$ assimilation at different temperatures is influenced by the leaf nitrogen content in several C3 crop species, Plant, Cell & Environment (34:5), 2011, pp. 764--777.
Yang et al. 2017	Cypripedium yunnanense	Orchidaceae	C3G	0.051	mol m-2 s-1	0.071	mol m-2 s-1	1200	20	380	1.5	60	field	Yang, Z.-H., Huang, W., Yang, Q.-Y., Chang, W. and Zhang, S.-B. Anatomical and diffusional determinants inside leaves explain the difference in photosynthetic capacity between Cypripedium and Paphiopedilum, Orchidaceae, Photosynthesis Research (), 2017, pp. 1--14.
Yang et al. 2017	Cypripedium tibeticum	Orchidaceae	C3G	0.042	mol m-2 s-1	0.059	mol m-2 s-1	1200	20	380	1.5	60	field	Yang, Z.-H., Huang, W., Yang, Q.-Y., Chang, W. and Zhang, S.-B. Anatomical and diffusional determinants inside leaves explain the difference in photosynthetic capacity between Cypripedium and Paphiopedilum, Orchidaceae, Photosynthesis Research (), 2017, pp. 1--14.
Yang et al. 2017	Cypripedium flavum	Orchidaceae	C3G	0.052	mol m-2 s-1	0.072	mol m-2 s-1	1200	20	380	1.5	60	field	Yang, Z.-H., Huang, W., Yang, Q.-Y., Chang, W. and Zhang, S.-B. Anatomical and diffusional determinants inside leaves explain the difference in photosynthetic capacity between Cypripedium and Paphiopedilum, Orchidaceae, Photosynthesis Research (), 2017, pp. 1--14.
Zhang & Hu 2008	Meconopsis integrifolia	Papaveraceae	C3G	0.229	mol m-2 s-1	0.322	mol m-2 s-1	1200	20	350	1.25		field	Zhang, S.-B. and Hu, H. Photosynthetic adaptation of Meconopsis integrifolia Franch. and M. horridula var. racemosa Prain, Botanical Studies (49:3), 2008, pp. 225--233.
Zhang & Hu 2008	Meconopsis horridula	Papaveraceae	C3G	0.209	mol m-2 s-1	0.294	mol m-2 s-1	1200	20	350	1.25		field	Zhang, S.-B. and Hu, H. Photosynthetic adaptation of Meconopsis integrifolia Franch. and M. horridula var. racemosa Prain, Botanical Studies (49:3), 2008, pp. 225--233.
Zhang & Yin 2012	Meconopsis horridula	Papaveraceae	C3G	0.273	mol m-2 s-1	0.384	mol m-2 s-1	1200	20	370	1.25		field, potted	Zhang, S.-B. and Yin, L.-X. Plasticity in photosynthesis and functional leaf traits of Meconopsis horridula var. racemosa in response to growth irradiance, Botanical Studies (53), 2012, pp. 335--343.
Zhang & Zhang 2017	Woodfordia fruticosa	Lythraceae	RSH	0.169	mol m-2 s-1	0.122	mol m-2 s-1	1000	30	400		80	field / natural	Zhang, S.-B. and Zhang, J.-L. Variations in light energy dissipation in Woodfordia fruticosa leaves during expansion, Photosynthetica (55:4), 2017, pp. 705--715.
Zhang 2010	Meconopsis horridula	Papaveraceae	C3G	0.302	mol m-2 s-1	0.425	mol m-2 s-1	1200	20	370	1.25		growth chambers, potted	Zhang, S.-B. Temperature acclimation of photosynthesis in Meconopsis horridula var. racemosa Prain, Botanical Studies (51), 2010, pp. 457--464.
Zhang et al. 2008	Cypripedium flavum	Orchidaceae	C3G	0.179	mol m-2 s-1	0.251	mol m-2 s-1	600	20	350	1.25		greenhouse	Zhang, S.-B. and Hu, H. Photosynthetic adaptation of Meconopsis integrifolia Franch. and M. horridula var. racemosa Prain, Botanical Studies (49:3), 2008, pp. 225--233.
Zhou et al. 2014	Eucalyptus occidentalis	Myrtaceae	EBF	0.32	mol m-2 s-1 bar-1	0.32	mol m-2 s-1	1800	25	400			glasshouse, potted (18l)	Zhou, S., Medlyn, B., Sabaté, S., Sperlich, D. and Prentice, I. C. Short-term water stress impacts on stomatal, mesophyll and biochemical limitations to photosynthesis differ consistently among tree species from contrasting climates, Tree Physiology (34:10), 2014, pp. 1035--1046.
Zhou et al. 2014	Eucalyptus camaldulensis	Myrtaceae	EBF	0.26	mol m-2 s-1 bar-1	0.26	mol m-2 s-1	1800	25	400			glasshouse, potted (18l)	Zhou, S., Medlyn, B., Sabaté, S., Sperlich, D. and Prentice, I. C. Short-term water stress impacts on stomatal, mesophyll and biochemical limitations to photosynthesis differ consistently among tree species from contrasting climates, Tree Physiology (34:10), 2014, pp. 1035--1046.
Zhou et al. 2014	Eucalyptus camaldulensis	Myrtaceae	EBF	0.28	mol m-2 s-1 bar-1	0.28	mol m-2 s-1	1800	25	400			glasshouse, potted (18l)	Zhou, S., Medlyn, B., Sabaté, S., Sperlich, D. and Prentice, I. C. Short-term water stress impacts on stomatal, mesophyll and biochemical limitations to photosynthesis differ consistently among tree species from contrasting climates, Tree Physiology (34:10), 2014, pp. 1035--1046.
Zhou et al. 2014	Quercus ilex	Fagaceae	EBF	0.31	mol m-2 s-1 bar-1	0.31	mol m-2 s-1	1200	25	400			glasshouse, potted (18l)	Zhou, S., Medlyn, B., Sabaté, S., Sperlich, D. and Prentice, I. C. Short-term water stress impacts on stomatal, mesophyll and biochemical limitations to photosynthesis differ consistently among tree species from contrasting climates, Tree Physiology (34:10), 2014, pp. 1035--1046.
Zhou et al. 2014	Quercus pubescens	Fagaceae	DBF	0.1	mol m-2 s-1 bar-1	0.1	mol m-2 s-1	1200	25	400			glasshouse, potted (18l)	Zhou, S., Medlyn, B., Sabaté, S., Sperlich, D. and Prentice, I. C. Short-term water stress impacts on stomatal, mesophyll and biochemical limitations to photosynthesis differ consistently among tree species from contrasting climates, Tree Physiology (34:10), 2014, pp. 1035--1046.
Zhou et al. 2014	Quercus robur	Fagaceae	DBF	0.31	mol m-2 s-1 bar-1	0.31	mol m-2 s-1	1200	25	400			glasshouse, potted (18l)	Zhou, S., Medlyn, B., Sabaté, S., Sperlich, D. and Prentice, I. C. Short-term water stress impacts on stomatal, mesophyll and biochemical limitations to photosynthesis differ consistently among tree species from contrasting climates, Tree Physiology (34:10), 2014, pp. 1035--1046.
Zhou et al. 2014	Alnus glutinosa	Betulaceae	DBF	0.23	mol m-2 s-1 bar-1	0.23	mol m-2 s-1	1200	25	400			glasshouse, potted (18l)	Zhou, S., Medlyn, B., Sabaté, S., Sperlich, D. and Prentice, I. C. Short-term water stress impacts on stomatal, mesophyll and biochemical limitations to photosynthesis differ consistently among tree species from contrasting climates, Tree Physiology (34:10), 2014, pp. 1035--1046.
Zhou et al. 2014	Fraxinus excelsior	Oleaceae	DBF	0.51	mol m-2 s-1 bar-1	0.51	mol m-2 s-1	1200	25	400			glasshouse, potted (18l)	Zhou, S., Medlyn, B., Sabaté, S., Sperlich, D. and Prentice, I. C. Short-term water stress impacts on stomatal, mesophyll and biochemical limitations to photosynthesis differ consistently among tree species from contrasting climates, Tree Physiology (34:10), 2014, pp. 1035--1046.
Zhou et al. 2015	Pinus massoniana	Pinaceae	ENF	0.633	mol m-2 s-1	0.633	mol m-2 s-1	1500	25	50-1400			natural	Zhou, L., Wang, S., Chi, Y., Li, Q., Huang, K. and Yu, Q. Responses of photosynthetic parameters to drought in subtropical forest ecosystem of China, Scientific Reports (5:18254), 2015, pp. 1-11.
Zhu et al. 2012	Oryza sativa	Poaceae	C3C	0.26	mol m-2 s-1	0.188	mol m-2 s-1	1500	30	50-1200			field	Zhu, C., Ziska, L., Zhu, J., Zeng, Q., Xie, Z., Tang, H., Jia, X. and Hasegawa, T. The temporal and species dynamics of photosynthetic acclimation in flag leaves of rice (Oryza sativa) and wheat (Triticum aestivum) under elevated carbon dioxide, Physiologia Plantarum, 145, 395-405.
Zhu et al. 2012	Triticum aestivum	Poaceae	C3C	0.27	mol m-2 s-1	0.27	mol m-2 s-1	1500	25	50-1200			field	Zhu, C., Ziska, L., Zhu, J., Zeng, Q., Xie, Z., Tang, H., Jia, X. and Hasegawa, T. The temporal and species dynamics of photosynthetic acclimation in flag leaves of rice (Oryza sativa) and wheat (Triticum aestivum) under elevated carbon dioxide, Physiologia Plantarum, 145, 395-405.
